# Supplementary material for: Analysis of the components of Mycobacterium tuberculosis heat-resistant antigen (Mtb-HAg) and its regulation of γδ T-cell function
Source: Cell Mol Biol Lett. 2024 May 13;29:70. doi: 10.1186/s11658-024-00585-7 (PMC11089708; doi:10.1186/s11658-024-00585-7)
Supplement: Supplementary file 2 — Additional file 2: Table S2. 564 protein fractions were obtained after 0.05 filtration-identification and quantification by LC–MS mass spectrometry. [file 11658_2024_585_MOESM2_ESM.xlsx]

## Sheet: Sheet1
prot_hit_num	Ordered Locus Names	Primary (citable) accession number	Accession	Protein	Function	Subcellular locationi	prot_score	prot_mass	prot_pi	prot_cover	prot_sequences
1	MRA_0445	A5TZG6	CH602_MYCTA	Chaperonin GroEL 2	Together with its co-chaperonin GroES, plays an essential role in assisting protein folding. The GroEL-GroES system forms a nano-cage that allows encapsulation of the non-native substrate proteins and provides a physical environment optimized to promote and accelerate protein folding.		4222	56692	4.85	45.6	23
2	MRA_0694	A5U071	EFTU_MYCTA	Elongation factor Tu	This protein promotes the GTP-dependent binding of aminoacyl-tRNA to the A-site of ribosomes during protein biosynthesis.	Cytoplasm and Cytosol	3636	43566	5.28	57.1	16
3	MRA_0359	A5TZ77	DNAK_MYCTA	Chaperone protein DnaK	Acts as a chaperone.		3305	66790	4.85	32.5	21
4	MRA_2770	A5U697	PSPA_MYCTA	PspA protein	Involved in resistance to stress. Associates with and regulates lipid droplets (LDs) homeostasis under conditions of stress and may regulate non-replicating persistence (NRP). Could be involved in preservation of envelope integrity and tolerance to surface stress.	Cytoplasm and Cytosol	2636	29240	5.71	63	13
5	MRA_2046	A5U456	A5U456_MYCTA	Antigen Hsp20			1909	16217	5	35.4	7
6	MRA_2160	A5U4H2	A5U4H2_MYCTA	Antigen 84	cell cycle；cell division	Cytoplasm and Cytosol	1596	28260	4.8	44.6	10
7	MRA_3457	A5U892	CH601_MYCTA	Chaperonin GroEL 1	Together with its co-chaperonin GroES, plays an essential role in assisting protein folding. The GroEL-GroES system forms a nano-cage that allows encapsulation of the non-native substrate proteins and provides a physical environment optimized to promote and accelerate protein folding.	Cytoplasm and Cytosol	1269	55843	4.98	31.4	13
8	MRA_1316	A5U207	ATPA_MYCTA	ATP synthase subunit alpha	Produces ATP from ADP in the presence of a proton gradient across the membrane. The alpha chain is a regulatory subunit.	Plasma membrane	1236	59480	5.03	36.4	21
9	MRA_1318	A5U209	ATPB_MYCTA	ATP synthase subunit beta	Produces ATP from ADP in the presence of a proton gradient across the membrane. The catalytic sites are hosted primarily by the beta subunits.	Plasma membrane	1139	53175	4.86	37.4	14
10	MRA_2264	A5U4S6	A5U4S6_MYCTA	Acyl carrier protein	Carrier of the growing fatty acid chain in fatty acid biosynthesis.	Cytoplasm and Cytosol	1044	12516	4	44.3	5
11	MRA_1397	A5U290	A5U290_MYCTA	Putative integration host factor MihF			1013	20993	10.35	26.3	8
12	MRA_3458	A5U893	CH10_MYCTA	Co-chaperonin GroES	Together with the chaperonin GroEL, plays an essential role in assisting protein folding. The GroEL-GroES system forms a nano-cage that allows encapsulation of the non-native substrate proteins and provides a physical environment optimized to promote and accelerate protein folding. GroES binds to the apical surface of the GroEL ring, thereby capping the opening of the GroEL channel.	Cytoplasm and Cytosol	902	10798	4.62	55	6
13	MRA_1640	A5U2Y6	A5U2Y6_MYCTA	30S ribosomal protein S1		Other locations	897	53169	4.83	32.6	16
14	MRA_0482	A5TZK3	HBHA_MYCTA	Heparin-binding hemagglutinin	Required for extrapulmonary dissemination. Mediates adherence to epithelial cells by binding to sulfated glycoconjugates present at the surface of these cells; binds heparin, dextran sulfate, fucoidan and chondroitin sulfate. Promotes hemagglutination of erythrocytes of certain host species. Induces mycobacterial aggregation.	Other locations	871	21522	9.17	35.2	9
15	MRA_0663	A5U037	A5U037_MYCTA	50S ribosomal protein L7/L12	Forms part of the ribosomal stalk which helps the ribosome interact with GTP-bound translation factors. Is thus essential for accurate translation.	Other locations	861	13432	4.59	39.2	7
16	MRA_1031	A5U166	ENO_MYCTA	Enolase	Catalyzes the reversible conversion of 2-phosphoglycerate into phosphoenolpyruvate. It is essential for the degradation of carbohydrates via glycolysis.	Extracellular region or secreted;Other locations;Cytoplasm and Cytosol	855	44991	4.5	25.2	9
17	MRA_2231	A5U4P3	A5U4P3_MYCTA	Dihydrolipoamide acetyltransferase component of pyruvate dehydrogenase complex			832	57110	4.9	28	12
18	MRA_3498	A5U8D3	RPOA_MYCTA	DNA-directed RNA polymerase subunit alpha	DNA-dependent RNA polymerase catalyzes the transcription of DNA into RNA using the four ribonucleoside triphosphates as substrates.		825	37740	4.64	38.3	12
19	MRA_0009	A5TY77	A5TY77_MYCTA	Peptidyl-prolyl cis-trans isomerase	PPIases accelerate the folding of proteins. It catalyzes the cis-trans isomerization of proline imidic peptide bonds in oligopeptides.		793	19285	5.8	37.4	5
20	MRA_0057	A5TYC5	A5TYC5_MYCTA	Single-stranded DNA-binding protein	Lacks conserved residue(s) required for the propagation of feature annotation.		752	17400	5.12	26.8	4
21	MRA_0022	A5TY90	A5TY90_MYCTA	FHA domain-containing protein			730	56903	4.89	24.1	7
22	MRA_3059	A5U741	A5U741_MYCTA	Electron transfer flavoprotein subunit alpha	The electron transfer flavoprotein serves as a specific electron acceptor for other dehydrogenases. It transfers the electrons to the main respiratory chain via ETF-ubiquinone oxidoreductase (ETF dehydrogenase).		710	31672	4.71	35.8	8
23	MRA_1646	A5U2Z2	A5U2Z2_MYCTA	Usp domain-containing protein			707	15303	5.51	44.5	7
24	MRA_1871	A5U3M7	A5U3M7_MYCTA	Alanine and proline-rich secreted protein Apa		Extracellular region or secreted	679	32701	4.93	10.8	2
25	MRA_1749	A5U398	A5U398_MYCTA	Uncharacterized protein			649	12245	6.18	35.5	4
26	MRA_1887	A5U3P3	A5U3P3_MYCTA	Bacterioferritin	Iron-storage protein, whose ferroxidase center binds Fe2+ ions, oxidizes them by dioxygen to Fe3+, and participates in the subsequent Fe3+ oxide mineral core formation within the central cavity of the protein complex.		644	18443	4.5	40.9	5
27	MRA_3953	A5U9P2	A5U9P2_MYCTA	Thioredoxin			565	12651	5.06	27.6	3
28	MRA_3840	A5U9C9	A5U9C9_MYCTA	Polyketide synthase Pks13			528	186616	4.83	10.2	14
29	MRA_3913	A5U9K2	A5U9K2_MYCTA	ESAT-6-like protein	(RD区)		503	10787	4.59	78	7
30	MRA_1278	A5U1W8	A5U1W8_MYCTA	Putative lipoprotein LprA		Plasma Membrane	474	24973	5.26	22.5	4
31	MRA_0650	A5U024	A5U024_MYCTA	Transcription termination/antitermination protein NusG	Participates in transcription elongation, termination and antitermination.		469	25431	4.7	28.2	8
32	MRA_0251	A5TYW8	A5TYW8_MYCTA	3-ketoacyl-(Acyl-carrier-protein) reductase			451	46916	6.04	20.7	7
33	MRA_3060	A5U742	A5U742_MYCTA	Electron transfer flavoprotein subunit beta	The electron transfer flavoprotein serves as a specific electron acceptor for other dehydrogenases. It transfers the electrons to the main respiratory chain via ETF-ubiquinone oxidoreductase (ETF dehydrogenase).		436	28064	4.66	27.8	8
34	MRA_2586	A5U5Q7	A5U5Q7_MYCTA	Uncharacterized protein			431	24679	4.8	29	4
35	MRA_2316	A5U4Y2	HTPG_MYCTA	Chaperone protein HtpG	Molecular chaperone. Has ATPase activity.	Cytoplasm and Cytosol	426	73030	4.79	14.8	9
36	MRA_2165	A5U4H7	FTSZ_MYCTA	Cell division protein FtsZ	Essential cell division protein that forms a contractile ring structure (Z ring) at the future cell division site. The regulation of the ring assembly controls the timing and the location of cell division. One of the functions of the FtsZ ring is to recruit other cell division proteins to the septum to produce a new cell wall between the dividing cells (By similarity). Binds GTP and shows GTPase …	Cytoplasm and Cytosol	421	38789	4.55	18.5	5
37	MRA_3015	A5U6Z7	A5U6Z7_MYCTA	DNA-binding protein HU homolog		Cell wall	421	22174	11.95	20.6	4
38	MRA_2488	A5U5F8	TIG_MYCTA	Trigger factor	Involved in protein export. Acts as a chaperone by maintaining the newly synthesized protein in an open conformation. Functions as a peptidyl-prolyl cis-trans isomerase.	Cytoplasm and Cytosol	414	50586	4.43	17.4	7
39	MRA_0676	A5U052	RPOB_MYCTA	DNA-directed RNA polymerase subunit beta	DNA-dependent RNA polymerase catalyzes the transcription of DNA into RNA using the four ribonucleoside triphosphates as substrates.		409	130241	4.92	13.5	13
40	MRA_3289	A5U7S2	SAHH_MYCTA	Adenosylhomocysteinase	May play a key role in the regulation of the intracellular concentration of adenosylhomocysteine.	Cytoplasm and Cytosol	407	54461	5.07	22.4	11
41	MRA_3881	A5U9H0	A5U9H0_MYCTA	Ferritin			393	20429	4.73	35.4	6
42	MRA_0693	A5U070	EFG_MYCTA	Elongation factor G	Catalyzes the GTP-dependent ribosomal translocation step during translation elongation. During this step, the ribosome changes from the pre-translocational (PRE) to the post-translocational (POST) state as the newly formed A-site-bound peptidyl-tRNA and P-site-bound deacylated tRNA move to the P and E sites, respectively. Catalyzes the coordinated movement of the two tRNA molecules, the mRNA and …	Cytoplasm and Cytosol	392	77268	4.96	18	11
43	MRA_0958	A5U0Z1	SUCC_MYCTA	Succinate--CoA ligase [ADP-forming] subunit beta	Succinyl-CoA synthetase functions in the citric acid cycle (TCA), coupling the hydrolysis of succinyl-CoA to the synthesis of either ATP or GTP and thus represents the only step of substrate-level phosphorylation in the TCA. The beta subunit provides nucleotide specificity of the enzyme and binds the substrate succinate, while the binding sites for coenzyme A and phosphate are found in the alpha …		385	41014	4.97	9.8	3
44	MRA_3875	A5U9G4	A5U9G4_MYCTA	Putative conserved membrane protein		Other locations	385	47470	5.05	13.4	4
45	MRA_3108	A5U790	A5U790_MYCTA	HpcH_HpaI domain-containing protein			369	33194	4.73	24.8	6
46	MRA_3801	A5U990	LPQH_MYCTA	Lipoprotein LpqH	Might be involved in ligand transport (By similarity).	Plasma membrane;Other locations	369	15309	6.54	11.9	1
47	MRA_1142	A5U1I0	METE_MYCTA	5-methyltetrahydropteroyltriglutamate--homocysteine methyltransferase	Catalyzes the transfer of a methyl group from 5-methyltetrahydrofolate to homocysteine resulting in methionine formation.		367	81816	5.13	10.8	10
48	MRA_1919	A5U3S7	KATG_MYCTA	Catalase-peroxidase	Bifunctional enzyme with both catalase and broad-spectrum peroxidase activity.		365	80725	5.09	14.3	8
49	MRA_2471	A5U5E1	NDK_MYCTA	Nucleoside diphosphate kinase	Major role in the synthesis of nucleoside triphosphates other than ATP. The ATP gamma phosphate is transferred to the NDP beta phosphate via a ping-pong mechanism, using a phosphorylated active-site intermediate	Cytoplasm and Cytosol	362	14499	5.34	36.8	5
50	MRA_2914	A5U6P4	EFTS_MYCTA	Elongation factor Ts	Associates with the EF-Tu.GDP complex and induces the exchange of GDP to GTP. It remains bound to the aminoacyl-tRNA.EF-Tu.GTP complex up to the GTP hydrolysis stage on the ribosome.	Cytoplasm and Cytosol	361	28851	5.26	20.3	5
51	MRA_3841	A5U9D0	A5U9D0_MYCTA	Fatty-acid-CoA ligase FadD32			360	69417	5.79	13.2	7
52	MRA_1401	A5U294	METK_MYCTA	S-adenosylmethionine synthase	Catalyzes the formation of S-adenosylmethionine (AdoMet) from methionine and ATP. The overall synthetic reaction is composed of two sequential steps, AdoMet formation and the subsequent tripolyphosphate hydrolysis which occurs prior to release of AdoMet from the enzyme.	Cytoplasm and Cytosol	356	43134	4.95	18.1	6
53	MRA_3281	A5U7R4	SECA1_MYCTA	Protein translocase subunit SecA 1	Part of the Sec protein translocase complex. Interacts with the SecYEG preprotein conducting channel. Has a central role in coupling the hydrolysis of ATP to the transfer of proteins into and across the cell membrane, serving as an ATP-driven molecular motor driving the stepwise translocation of polypeptide chains across the membrane.	Cytoplasm and Cytosol;Plasma membrane	356	106013	5.29	9	8
54	MRA_1232	A5U1S1	A5U1S1_MYCTA	Heat shock protein HtrA		Other locations	352	54157	4.95	18.6	8
55	MRA_1937	A5U3U5	A5U3U5_MYCTA	Immunogenic protein Mpt63		Extracellular region or secreted	341	16504	4.92	23.9	2
56	MRA_2654	A5U5X7	A5U5X7_MYCTA	Uncharacterized protein			331	15679	4.96	29.4	3
57	MRA_2999	A5U6Y1	Y2999_MYCTA	Uncharacterized oxidoreductase MRA_2999			331	30516	4.7	22.3	5
58	MRA_1497	A5U2J2	A5U2J2_MYCTA	Putative exported conserved protein		Other locations	312	41257	6.12	11.5	4
59	MRA_2374	A5U543	A5U543_MYCTA	ESAT-6-like protein		Extracellular region or secreted	309	9849	4.97	50	3
60	MRA_3315	A5U7U8	A5U7U8_MYCTA	Acyl-CoA dehydrogenase FadE25			308	41925	5.21	18.3	6
61	MRA_0738	A5U0B6	A5U0B6_MYCTA	DNA topoisomerase (ATP-hydrolyzing)	Catalytic activity ATP-dependent breakage, passage and rejoining of double-stranded DNA.		301	25964	5.21	29.8	5
62	MRA_2862	A5U6J1	IF2_MYCTA	Translation initiation factor IF-2	One of the essential components for the initiation of protein synthesis. Protects formylmethionyl-tRNA from spontaneous hydrolysis and promotes its binding to the 30S ribosomal subunits. Also involved in the hydrolysis of GTP during the formation of the 70S ribosomal complex.	Cytoplasm and Cytosol	293	94098	6.01	8.7	7
63	MRA_0824	A5U0K3	A5U0K3_MYCTA	Uncharacterized protein			292	10216	4.43	26	2
64	MRA_2366	A5U535	A5U535_MYCTA	ESAT-6-like protein		Extracellular region or secreted	290	10005	4.76	50	3
65	MRA_1249	A5U1T8	MDH_MYCTA	Malate dehydrogenase	Catalyzes the reversible oxidation of malate to oxaloacetate.		286	34358	4.65	17	4
66	MRA_3326	A5U7V9	A5U7V9_MYCTA	Biotin carboxyl carrier protein			286	63972	5.48	16.3	7
67	MRA_1839	A5U3J4	A5U3J4_MYCTA	FHA domain-containing protein			284	17240	4.29	22.2	4
68	MRA_3428A	A5U862	A5U862_MYCTA	MaoC-like domain-containing protein			283	90384	8.98	7.7	5
69	MRA_2651	A5U5X4	A5U5X4_MYCTA	Uncharacterized protein			282	31747	5.46	18.5	4
70	MRA_2220	A5U4N2	A5U4N2_MYCTA	Fe-S_biosyn domain-containing protein			282	12707	4.4	30.5	3
71	MRA_2365	A5U534	A5U534_MYCTA	Putative conserved transmembrane protein		Other locations	281	69988	8.01	11.1	6
72	MRA_1084	A5U1C0	A5U1C0_MYCTA	Beta-ketoacyl CoA thiolase FadA3			280	42857	4.92	28.6	7
73	MRA_1485	A5U2H9	A5U2H9_MYCTA	(2R,3S)-2-methylisocitrate dehydratase			278	102728	4.95	11.2	9
74	MRA_1917	A5U3S5	A5U3S5_MYCTA	Uncharacterized protein			266	15641	5.2	17.3	2
75	MRA_3637	A5U8S3	A5U8S3_MYCTA	Putative iron-regulated Lsr2 protein			263	12091	10.08	23.2	3
76	MRA_2804	A5U6D3	A5U6D3_MYCTA	Alanine dehydrogenase	Catalyzes the reversible reductive amination of pyruvate to L-alanine.		263	38974	5.81	17.3	5
77	MRA_3231	A5U7L4	A5U7L4_MYCTA	Uncharacterized protein			260	7281	4.92	54.5	4
78	MRA_2202	A5U4L4	A5U4L4_MYCTA	Long-chain-fatty-acid--CoA ligase			260	64224	5.87	10.7	5
79	MRA_1110	A5U1E6	GLPX_MYCTA	Fructose-1,6-bisphosphatase class 2	Catalyzes the hydrolysis of fructose 1,6-bisphosphate to fructose 6-phosphate.	Cytoplasm and Cytosol	260	38402	5.24	21.8	7
80	MRA_2657	A5U5Y0	A5U5Y0_MYCTA	Uncharacterized protein			257	40929	5.2	14.7	5
81	MRA_1277	A5U1W7	A5U1W7_MYCTA	Putative conserved secreted protein			256	12770	8.76	21.8	3
82	MRA_0686	A5U062	A5U062_MYCTA	Transmembrane transport protein MmpL5		Other locations	254	104945	5.67	7	5
83	MRA_1942	A5U3V1	A5U3V1_MYCTA	Thiol peroxidase	Thiol-specific peroxidase that catalyzes the reduction of hydrogen peroxide and organic hydroperoxides to water and alcohols, respectively. Plays a role in cell protection against oxidative stress by detoxifying peroxides.		253	17057	4.36	18.2	2
84	MRA_3078	A5U760	A5U760_MYCTA	Uncharacterized protein			241	13375	4.95	29.8	3
85	MRA_2047	A5U457	A5U457_MYCTA	Uncharacterized protein			237	36765	5.28	15.4	4
86	MRA_1097	A5U1D3	A5U1D3_MYCTA	PE-PGRS family protein			234	62432	4.18	2.9	1
87	MRA_1420	A5U2B3	LPRG_MYCTA	Lipoarabinomannan carrier protein LprG	Probably helps membrane protein MRA_1419 (P55) transport triacylglycerides (TAG) across the inner cell membrane into the periplasm and probably ultimately to the outer membrane. TAG probably regulates lipid metabolism and growth regulation. Binds di- and triacylated phosphatidyl-myo-inositol mannosides (PIMs), and glycolipid lipoglycan modulins lipoarabinomannan (LAM) and lipomannan (LM)	Extracellular region or secreted;Cell wall;Plasma membrane	234	24647	7.77	14.4	3
88	MRA_2130	A5U4E1	ARC_MYCTA	Proteasome-associated ATPase	ATPase which is responsible for recognizing, binding, unfolding and translocation of pupylated proteins into the bacterial 20S proteasome core particle. May be essential for opening the gate of the 20S proteasome via an interaction with its C-terminus, thereby allowing substrate entry and access to the site of proteolysis. Thus, the C-termini of the proteasomal ATPase may function like a 'key in …	Other locations	234	67531	4.89	10.7	6
89	MRA_2502	A5U5H3	A5U5H3_MYCTA	Energy-dependent translational throttle protein EttA	A translation factor that gates the progression of the 70S ribosomal initiation complex (IC, containing tRNA(fMet) in the P-site) into the translation elongation cycle by using a mechanism sensitive to the ATP/ADP ratio. Binds to the 70S ribosome E-site where it modulates the state of the translating ribosome during subunit translocation. ATP hydrolysis probably frees it from the ribosome, which …	Cytoplasm and Cytosol	231	62083	5.17	20.3	10
90	MRA_0825	A5U0K4	A5U0K4_MYCTA	Sulfurtransferase			231	31110	5.14	23.5	6
91	MRA_1604	A5U2V0	NADA_MYCTA	Quinolinate synthase A	Catalyzes the condensation of iminoaspartate with dihydroxyacetone phosphate to form quinolinate.	Cytoplasm and Cytosol	231	37955	5.48	13.5	4
92	MRA_2652	A5U5X5	A5U5X5_MYCTA	Usp domain-containing protein			225	29553	6.01	30.9	6
93	MRA_0867	A5U0P7	A5U0P7_MYCTA	Acyl-CoA thiolase FadA			218	42559	5.2	10.4	3
94	MRA_0687	A5U063	A5U063_MYCTA	Uncharacterized protein			216	15353	4.87	43.7	4
95	MRA_2265	A5U4S7	A5U4S7_MYCTA	3-oxoacyl-(Acyl-carrier-protein) synthase 1 KasA	mycolic acid biosynthesis;This protein is involved in the pathway mycolic acid biosynthesis, which is part of Lipid metabolism.	Cytoplasm and Cytosol	213	43460	5.11	7.9	3
96	MRA_1910	A5U3R8	A5U3R8_MYCTA	Putative lipoprotein LppD			209	35506	10.17	14.9	4
97	MRA_1207	A5U1P6	A5U1P6_MYCTA	ESAT-6-like protein		Extracellular region or secreted	209	9979	4.97	50	3
98	MRA_0662	A5U036	RL10_MYCTA	50S ribosomal protein L10	Forms part of the ribosomal stalk, playing a central role in the interaction of the ribosome with GTP-bound translation factors.	Other locations	207	18524	7.82	29.8	4
99	MRA_0991	A5U126	A5U126_MYCTA	Pterin-4-alpha-carbinolamine dehydratase MoaB2			204	18487	4.53	18.8	3
100	MRA_1991	A5U400	A5U400_MYCTA	Immunogenic protein Mpt64	RD区		202	25068	4.84	14	3
101	MRA_1636	A5U2Y2	A5U2Y2_MYCTA	Putative two-component system transcriptional regulator			201	22655	5.02	18.5	3
102	MRA_1090	A5U1C6	GREA_MYCTA	Transcription elongation factor GreA	Necessary for efficient RNA polymerase transcription elongation past template-encoded arresting sites. The arresting sites in DNA have the property of trapping a certain fraction of elongating RNA polymerases that pass through, resulting in locked ternary complexes. Cleavage of the nascent transcript by cleavage factors such as GreA or GreB allows the resumption of elongation from the new 3'termi…		201	17844	4.9	22.6	3
103	MRA_1806	A5U3G0	A5U3G0_MYCTA	ESAT-6-like protein		Extracellular region or secreted	198	9993	4.76	50	3
104	MRA_1107	A5U1E3	A5U1E3_MYCTA	Putative polysaccharide deacetylase		Other locations	196	31204	6.51	19.9	5
105	MRA_3683	A5U8X2	A5U8X2_MYCTA	Putative cold shock protein A		Cytoplasm and Cytosol	196	7366	5.17	25.4	2
106	MRA_3611	A5U8P7	A5U8P7_MYCTA	Uncharacterized protein			194	19015	4.93	8.5	1
107	MRA_2739	A5U663	A5U663_MYCTA	Iron-dependent repressor IdeR		Cytoplasm and Cytosol	190	25274	5.23	23.5	4
108	MRA_1444	A5U2D8	A5U2D8_MYCTA	Glyceraldehyde-3-phosphate dehydrogenase			189	36105	5.19	13	5
109	MRA_0896	A5U0S7	A5U0S7_MYCTA	Endo/exonuclease/phosphatase domain-containing protein			189	52344	4.94	11.2	3
110	MRA_0584	A5TZV7	A5TZV7_MYCTA	Uncharacterized protein			189	27382	4.41	22.2	3
111	MRA_3264	A5U7P7	A5U7P7_MYCTA	Putative short-chain type dehydrogenase/reductase			188	30080	5.33	26.2	6
112	MRA_2954	A5U6T4	A5U6T4_MYCTA	Uncharacterized protein			185	27140	4.72	17.1	3
113	MRA_1445	A5U2D9	PGK_MYCTA	Phosphoglycerate kinase	Catalytic activityi	Cytoplasm and Cytosol	184	42600	4.83	11.7	4
114	MRA_1317	A5U208	ATPG_MYCTA	ATP synthase gamma chain	Produces ATP from ADP in the presence of a proton gradient across the membrane. The gamma chain is believed to be important in regulating ATPase activity and the flow of protons through the CF0 complex.	Plasma membrane	182	33926	5.39	11.5	4
115	MRA_3549	A5U8I4	A5U8I4_MYCTA	Putative acetohydroxyacid synthase IlvX			177	52496	4.76	5.4	3
116	MRA_1105	A5U1E1	A5U1E1_MYCTA	Putative acyl-(Acyl-carrier-protein) desaturase	Binds 2 iron ions per subunit.	Other locations	173	31568	4.82	24.7	6
117	MRA_0717	A5U095	RL29_MYCTA	50S ribosomal protein L29			173	8854	5.51	50.6	4
118	MRA_0677	A5U053	RPOC_MYCTA	DNA-directed RNA polymerase subunit beta'	DNA-dependent RNA polymerase catalyzes the transcription of DNA into RNA using the four ribonucleoside triphosphates as substrates.		172	147362	5.86	6.5	7
119	MRA_3681	A5U8X0	A5U8X0_MYCTA	DNA topoisomerase 1	Releases the supercoiling and torsional tension of DNA, which is introduced during the DNA replication and transcription, by transiently cleaving and rejoining one strand of the DNA duplex. Introduces a single-strand break via transesterification at a target site in duplex DNA. The scissile phosphodiester is attacked by the catalytic tyrosine of the enzyme, resulting in the formation of a DNA-(5'…		172	102273	8.2	7.1	5
120	MRA_3278	A5U7R1	A5U7R1_MYCTA	RCK C-terminal domain-containing protein			169	17223	4.91	21.3	3
121	MRA_3352	A5U7Y5	A5U7Y5_MYCTA	Uncharacterized protein			167	45819	4.14	13.8	6
122	MRA_1847	A5U3K3	A5U3K3_MYCTA	VWFA domain-containing protein		Other locations	167	69748	4.74	6.2	3
123	MRA_0155	A5TYM3	A5TYM3_MYCTA	Putative short-chain type dehydrogenase/reductase			165	29874	5.26	23.4	6
124	MRA_3651	A5U8T9	A5U8T9_MYCTA	Uncharacterized protein			165	10845	5.11	20.4	3
125	MRA_3500	A5U8D5	RS11_MYCTA	30S ribosomal protein S11	Located on the platform of the 30S subunit, it bridges several disparate RNA helices of the 16S rRNA. Forms part of the Shine-Dalgarno cleft in the 70S ribosome.	Other locations	165	14776	11.69	11.5	2
126	MRA_1883	A5U3N9	A5U3N9_MYCTA	L-lactate dehydrogenase			164	45541	9.75	10.6	4
127	MRA_2127	A5U4D8	A5U4D8_MYCTA	Uncharacterized protein	This protein is involved in the pathway proteasomal Pup-dependent pathway, which is part of Protein degradation		163	60491	5.7	4.5	2
128	MRA_0219	A5TYT6	PCKG_MYCTA	Phosphoenolpyruvate carboxykinase [GTP]	Involved in the gluconeogenesis, in growth on fatty acids and is important for initiation of infection in the macrophages. Catalyzes the GTP-dependent conversion of oxaloacetate (OAA) to phosphoenolpyruvate (PEP), the rate-limiting step in the metabolic pathway that produces glucose from lactate and other precursors derived from the citric acid cycle.	Cytoplasm and Cytosol	163	67723	4.92	6.3	3
129	MRA_1332	A5U224	A5U224_MYCTA	Thioredoxin-related protein			161	32208	4.63	15.8	4
130	MRA_0741	A5U0B9	KAD_MYCTA	Adenylate kinase	Catalyzes the reversible transfer of the terminal phosphate group between ATP and AMP. Plays an important role in cellular energy homeostasis and in adenine nucleotide metabolism.	Cytoplasm and Cytosol	161	20113	5.02	39.8	6
131	MRA_1996	A5U405	A5U405_MYCTA	Cutinase	Catalyzes the hydrolysis of cutin, a polyester that forms the structure of plant cuticle.	Extracellular region or secreted	160	21997	5.52	7.4	1
132	MRA_2807	A5U6D6	PNP_MYCTA	Polyribonucleotide nucleotidyltransferase	Involved in mRNA degradation. Catalyzes the phosphorolysis of single-stranded polyribonucleotides processively in the 3'- to 5'-direction	Cytoplasm and Cytosol	159	79856	4.73	6.6	5
133	MRA_2487	A5U5F7	A5U5F7_MYCTA	ATP-dependent Clp protease proteolytic subunit	Cleaves peptides in various proteins in a process that requires ATP hydrolysis. Has a chymotrypsin-like activity. Plays a major role in the degradation of misfolded proteins.	Cytoplasm and Cytosol	159	21808	4.79	21	3
134	MRA_2200	A5U4L2	A5U4L2_MYCTA	Uncharacterized protein			154	16314	4.75	25.7	3
135	MRA_2749	A5U673	A5U673_MYCTA	Putative conserved alanine and glycine rich transmembrane protein		Other locations	154	72327	4.47	6.9	3
136	MRA_3182	A5U7G5	A5U7G5_MYCTA	NADH dehydrogenase subunit E	[2Fe-2S] cluster.		154	27523	4.84	13.9	3
137	MRA_1319	A5U210	ATPE_MYCTA	ATP synthase epsilon chain	Produces ATP from ADP in the presence of a proton gradient across the membrane.	Plasma membrane	153	13127	4.55	25.6	3
138	MRA_3631	A5U8R7	A5U8R7_MYCTA	ABM domain-containing protein			152	11178	5.91	39	3
139	MRA_1570	A5U2R5	A5U2R5_MYCTA	Uncharacterized protein			149	16337	7.93	27	3
140	MRA_0715	A5U093	RS3_MYCTA	30S ribosomal protein S3	Binds the lower part of the 30S subunit head. Binds mRNA in the 70S ribosome, positioning it for translation.	Other locations	147	30059	10.14	23.7	6
141	MRA_3025	A5U707	A5U707_MYCTA	D-3-phosphoglycerate dehydrogenase	Catalyzes the reversible oxidation of 3-phospho-D-glycerate to 3-phosphonooxypyruvate, the first step of the phosphorylated L-serine biosynthesis pathway. Also catalyzes the reversible oxidation of 2-hydroxyglutarate to 2-oxoglutarate.		146	54635	4.8	10.2	4
142	MRA_3755	A5U944	A5U944_MYCTA	Uncharacterized protein			145	15652	6.74	23.8	4
143	MRA_1378	A5U270	A5U270_MYCTA	Putative conserved lipoprotein LprF Gene		Plasma Membrane	144	26949	8.89	17.6	3
144	MRA_2313	A5U4X9	A5U4X9_MYCTA	Haloalkane dehalogenase	Catalyzes hydrolytic cleavage of carbon-halogen bonds in halogenated aliphatic compounds, leading to the formation of the corresponding primary alcohols, halide ions and protons.		139	33337	6.45	14	3
145	MRA_0012 more	A5TY80	YIA4_MYCTA	Insertion element IS6110 uncharacterized 12.0 kDa protein			138	12054	10.32	44.4	3
146	MRA_0136	A5TYK4	A5TYK4_MYCTA	Secreted antigen 86-C FbpC		Extracellular region or secreted;Other locations	138	36805	5.92	10.3	5
147	MRA_0163	A5TYN0	A5TYN0_MYCTA	Putative NAD(P) transhydrogenase subunit alpha PntAa			136	37785	4.9	13.4	4
148	MRA_2563	A5U5N4	A5U5N4_MYCTA	Xaa-Pro dipeptidase			135	38824	5.26	10.5	3
149	MRA_1841	A5U3J6	A5U3J6_MYCTA	BFN domain-containing protein			135	18103	4.47	23.2	3
150	MRA_2109	A5U4C0	TATA_MYCTA	Sec-independent protein translocase protein TatA	Part of the twin-arginine translocation (Tat) system that transports large folded proteins containing a characteristic twin-arginine motif in their signal peptide across membranes. TatA could form the protein-conducting channel of the Tat system.	Plasma membrane	134	8936	8.15	38.6	2
151	MRA_2907	A5U6N7	RRF_MYCTA	Ribosome-recycling factor	Responsible for the release of ribosomes from messenger RNA at the termination of protein biosynthesis. May increase the efficiency of translation by recycling ribosomes from one round of translation to another.	Cytoplasm and Cytosol	133	20815	5.71	27.6	4
152	MRA_3622	A5U8Q8	A5U8Q8_MYCTA	Putative transcription factor			133	17896	5.49	14.8	3
153	MRA_0290	A5TZ08	Y290_MYCTA	Putative S-adenosyl-L-methionine-dependent methyltransferase MRA_0290	Exhibits S-adenosyl-L-methionine-dependent methyltransferase activity.		130	33092	4.88	15.6	5
154	MRA_0868	A5U0P8	A5U0P8_MYCTA	3-hydroxyacyl-CoA dehydrogenase			130	76170	5.42	12.2	7
155	MRA_3137	A5U7C0	A5U7C0_MYCTA	Peptide chain release factor 2	Peptide chain release factor 2 directs the termination of translation in response to the peptide chain termination codons UGA and UAA.	Cytoplasm and Cytosol	129	42213	4.83	9.8	3
156	MRA_0714	A5U092	RL22_MYCTA	50S ribosomal protein L22	This protein binds specifically to 23S rRNA; its binding is stimulated by other ribosomal proteins, e.g. L4, L17, and L20. It is important during the early stages of 50S assembly. It makes multiple contacts with different domains of the 23S rRNA in the assembled 50S subunit and ribosome (By similarity).	Other locations	129	20368	11.74	16.8	3
157	MRA_2893	A5U6M2	ISPG_MYCTA	4-hydroxy-3-methylbut-2-en-1-yl diphosphate synthase (flavodoxin)	Converts 2C-methyl-D-erythritol 2,4-cyclodiphosphate (ME-2,4cPP) into 1-hydroxy-2-methyl-2-(E)-butenyl 4-diphosphate.		128	40913	5.14	15.2	5
158	MRA_0697	A5U074	A5U074_MYCTA	Ferredoxin reductase			128	43162	4.9	8.4	3
159	MRA_3949	A5U9N8	A5U9N8_MYCTA	Putative conserved transmembrane protein		Other locations	127	123544	6.9	2.8	2
160	MRA_3497	A5U8D2	RL17_MYCTA	50S ribosomal protein L17		Other locations	127	19463	9.52	7.8	1
161	MRA_0278	A5TYZ6	A5TYZ6_MYCTA	Fatty-acid-CoA ligase FadD2			126	59856	6.31	6.1	3
162	MRA_1809	A5U3G3	A5U3G3_MYCTA	Proline rich membrane-anchored mycosin MycP5		Plasma membrane;Other locations	125	60275	5.43	2.2	1
163	MRA_2470	A5U5E0	A5U5E0_MYCTA	Putative cytoplasmic axial filament protein			124	103443	4.61	9.2	6
164	MRA_0053	A5TYC1	A5TYC1_MYCTA	Penicillin-insensitive transglycosylase			123	71210	5.11	6.2	3
165	MRA_3659	A5U8U7	A5U8U7_MYCTA	Putative lipoprotein LpqG			123	24879	5.52	8.8	1
166	MRA_1578	A5U2S3	A5U2S3_MYCTA	Putative inv protein			122	23950	10.23	13.9	2
167	MRA_2174	A5U4I6	A5U4I6_MYCTA	CMD domain-containing protein			121	36468	7.21	13.1	3
168	MRA_0360	A5TZ78	GRPE_MYCTA	Protein GrpE	Participates actively in the response to hyperosmotic and heat shock by preventing the aggregation of stress-denatured proteins, in association with DnaK and GrpE. It is the nucleotide exchange factor for DnaK and may function as a thermosensor. Unfolded proteins bind initially to DnaJ; upon interaction with the DnaJ-bound protein, DnaK hydrolyzes its bound ATP, resulting in the formation of a st…	Cytoplasm and Cytosol	120	24518	4.39	13.2	2
169	MRA_3237	A5U7M0	A5U7M0_MYCTA	Putative transmembrane cation transporter		Other locations	118	38166	7.88	10.1	3
170	MRA_3322	A5U7V5	A5U7V5_MYCTA	Uncharacterized protein			115	19116	4.48	21.5	3
171	MRA_3499	A5U8D4	RS4_MYCTA	30S ribosomal protein S4	One of the primary rRNA binding proteins, it binds directly to 16S rRNA where it nucleates assembly of the body of the 30S subunit. With S5 and S12 plays an important role in translational accuracy.	Other locations	115	23461	10.02	30.3	5
172	MRA_3650	A5U8T8	A5U8T8_MYCTA	Uncharacterized protein			114	19879	3.93	6.5	1
173	MRA_0959	A5U0Z2	A5U0Z2_MYCTA	Succinate--CoA ligase [ADP-forming] subunit alpha	Succinyl-CoA synthetase functions in the citric acid cycle (TCA), coupling the hydrolysis of succinyl-CoA to the synthesis of either ATP or GTP and thus represents the only step of substrate-level phosphorylation in the TCA. The alpha subunit of the enzyme binds the substrates coenzyme A and phosphate, while succinate binding and nucleotide specificity is provided by the beta subunit.		114	31266	5.56	6.6	1
174	MRA_1333	A5U225	A5U225_MYCTA	PE-PGRS family protein			113	49546	4.18	2.7	1
175	MRA_1395	A5U288	A5U288_MYCTA	PE family protein			110	9913	5.08	14.7	1
176	MRA_2766A	A5U693	A5U693_MYCTA	LEH domain-containing protein			109	16640	4.82	20.1	2
177	MRA_3741	A5U930	A5U930_MYCTA	PknH_C domain-containing protein		Other locations	109	22573	4.93	11.2	2
178	MRA_3914	A5U9K3	A5U9K3_MYCTA	ESAT-6-like protein	ESAT-6(RD区)		108	9898	4.48	37.9	2
179	MRA_2915	A5U6P5	A5U6P5_MYCTA	30S ribosomal protein S2		Other locations	107	31127	6.03	10.1	2
180	MRA_0587	A5TZW0	A5TZW0_MYCTA	Uncharacterized protein			107	18024	9.88	17.2	3
181	MRA_0257	A5TYX4	A5TYX4_MYCTA	Succinate dehydrogenase			107	71092	5.62	5	3
182	MRA_1489	A5U2I3	A5U2I3_MYCTA	Putative transcriptional regulatory protein MoxR1			105	40738	5.96	8.8	3
183	MRA_3904	A5U9J3	A5U9J3_MYCTA	Uncharacterized protein			105	10611	6.02	11.7	1
184	MRA_3842	A5U9D1	A5U9D1_MYCTA	Putative conserved membrane protein		Other locations	105	35654	6.5	7.7	2
185	MRA_3952	A5U9P1	A5U9P1_MYCTA	Thioredoxin reductase		Other locations	104	35792	5.3	12.5	3
186	MRA_2229	A5U4P1	AMPA_MYCTA	Probable cytosol aminopeptidase	Presumably involved in the processing and regular turnover of intracellular proteins. Catalyzes the removal of unsubstituted N-terminal amino acids from various peptides.	Cytoplasm and Cytosol	104	53733	8.18	6.8	3
187	MRA_1897	A5U3Q3	A85B_MYCTA	Diacylglycerol acyltransferase/mycolyltransferase Ag85B	he antigen 85 proteins (FbpA, FbpB, FbpC) are responsible for the high affinity of mycobacteria for fibronectin, a large adhesive glycoprotein, which facilitates the attachment of M.tuberculosis to murine alveolar macrophages (AMs). They also help to maintain the integrity of the cell wall by catalyzing the transfer of mycolic acids to cell wall arabinogalactan and through the synthesis of alpha,…	Extracellular region or secreted	104	34730	5.62	4.6	1
188	MRA_1848	A5U3K4	MASZ_MYCTA	Malate synthase G	Involved in the glycolate utilization. Catalyzes the condensation and subsequent hydrolysis of acetyl-coenzyme A (acetyl-CoA) and glyoxylate to form malate and CoA.	Cytoplasm and Cytosol	103	80581	5.03	6.9	4
189	MRA_0002	A5TY70	A5TY70_MYCTA	Beta sliding clamp	Confers DNA tethering and processivity to DNA polymerases and other proteins. Acts as a clamp, forming a ring around DNA (a reaction catalyzed by the clamp-loading complex) which diffuses in an ATP-independent manner freely and bidirectionally along dsDNA. Initially characterized for its ability to contact the catalytic subunit of DNA polymerase III (Pol III), a complex, multichain enzyme respons…	Cytoplasm and Cytosol	103	42144	4.76	8	3
190	MRA_3920	A5U9K9	A5U9K9_MYCTA	Conserved hypothetical alanine and glycine rich protein			102	47678	4.75	5.9	2
191	MRA_2216	A5U4M8	A5U4M8_MYCTA	Cytochrome aa3 subunit 2	Subunits I and II form the functional core of the enzyme complex. Electrons originating in cytochrome c are transferred via heme a and Cu(A) to the binuclear center formed by heme a3 and Cu(B).	Other locations	102	40682	7.68	7.4	2
192	MRA_2126	A5U4D7	PUP_MYCTA	Prokaryotic ubiquitin-like protein Pup	Protein modifier that is covalently attached to lysine residues of substrate proteins, thereby targeting them for proteasomal degradation. The tagging system is termed pupylation.		101	6940	4.02	31.3	1
193	MRA_2318A	A5U4Y5	A5U4Y5_MYCTA	DUF1918 domain-containing protein			100	8585	6.02	45	3
194	MRA_0101	A5TYH0	A5TYH0_MYCTA	Putative dioxygenase			100	32678	6.1	12.8	4
195	MRA_0939	A5U0X1	A5U0X1_MYCTA	Non-specific serine/threonine protein kinase		Plasma membrane	98	69617	5.53	6.3	3
196	MRA_0369	A5TZ87	A5TZ87_MYCTA	Uncharacterized protein			96	15491	5.25	17.9	2
197	MRA_0708	A5U086	RS10_MYCTA	30S ribosomal protein S10	Involved in the binding of tRNA to the ribosomes.	Other locations	95	11481	9.41	24.8	2
198	MRA_3706	A5U8Z5	A5U8Z5_MYCTA	Membrane-associated serine protease		Other locations	94	40810	6.33	7.1	2
199	MRA_3036	A5U718	A5U718_MYCTA	Putative lipoprotein LppZ			94	39070	4.85	4.6	2
200	MRA_0006	A5TY74	A5TY74_MYCTA	DNA gyrase subunit A	A type II topoisomerase that negatively supercoils closed circular double-stranded (ds) DNA in an ATP-dependent manner to modulate DNA topology and maintain chromosomes in an underwound state. Negative supercoiling favors strand separation, and DNA replication, transcription, recombination and repair, all of which involve strand separation. Also able to catalyze the interconversion of other topol…	Cytoplasm and Cytosol	93	92332	5.41	8.1	6
201	MRA_1765	A5U3B4	A5U3B4_MYCTA	DUF4185 domain-containing protein		Other locations	93	60741	9.56	3.4	2
202	MRA_1188	A5U1M6	A5U1M6_MYCTA	Ferredoxin	Ferredoxins are iron-sulfur proteins that transfer electrons in a wide variety of metabolic reactions.		93	12287	3.91	45.4	3
203	MRA_0798	A5U0H7	A5U0H7_MYCTA	Phosphoribosylformylglycinamidine synthase subunit PurQ	Part of the phosphoribosylformylglycinamidine synthase complex involved in the purines biosynthetic pathway. Catalyzes the ATP-dependent conversion of formylglycinamide ribonucleotide (FGAR) and glutamine to yield formylglycinamidine ribonucleotide (FGAM) and glutamate. The FGAM synthase complex is composed of three subunits. PurQ produces an ammonia molecule by converting glutamine to glutamate.…	Cytoplasm and Cytosol	93	23846	4.79	10.7	2
204	MRA_3623	A5U8Q9	A5U8Q9_MYCTA	Putative lipoprotein LpqE			92	18921	9.44	15.4	2
205	MRA_2000	A5U409	A5U409_MYCTA	Putative chitinase			92	15024	9.88	19	2
206	MRA_3760	A5U949	A5U949_MYCTA	Putative conserved transmembrane protein		Other locations	92	27350	9.15	5.5	1
207	MRA_2731	A5U655	A5U655_MYCTA	RNA polymerase sigma factor SigA	Sigma factors are initiation factors that promote the attachment of RNA polymerase to specific initiation sites and are then released. This sigma factor is the primary sigma factor during exponential growth.	Cytoplasm and Cytosol	91	57822	4.72	9.3	4
208	MRA_0300	A5TZ18	A5TZ18_MYCTA	Putative membrane-anchored mycosin MycP3		Plasma membrane;Other locations	91	46384	5.3	5.6	2
209	MRA_2244	A5U4Q6	A5U4Q6_MYCTA	Uncharacterized protein			91	56413	6.11	3.1	1
210	MRA_3031	A5U713	ILVC_MYCTA	Ketol-acid reductoisomerase (NADP(+))	Involved in the biosynthesis of branched-chain amino acids (BCAA). Catalyzes an alkyl-migration followed by a ketol-acid reduction of (S)-2-acetolactate (S2AL) to yield (R)-2,3-dihydroxy-isovalerate. In the isomerase reaction, S2AL is rearranged via a Mg-dependent methyl migration to produce 3-hydroxy-3-methyl-2-ketobutyrate (HMKB). In the reductase reaction, this 2-ketoacid undergoes a metal-dep…		91	36626	4.98	8.6	2
211	MRA_0392	A5TZB1	A5TZB1_MYCTA	Chaperone protein ClpB	Part of a stress-induced multi-chaperone system, it is involved in the recovery of the cell from heat-induced damage, in cooperation with DnaK, DnaJ and GrpE.	Cytoplasm and Cytosol	91	92512	5.22	6.5	4
212	MRA_2700	A5U624	A5U624_MYCTA	Abhydrolase_4 domain-containing protein			91	54666	4.88	4.5	2
213	MRA_3492	A5U8C7	A5U8C7_MYCTA	Cutinase	Catalyzes the hydrolysis of cutin, a polyester that forms the structure of plant cuticle.	Extracellular region or secreted	90	26716	6.57	16.4	3
214	MRA_0005	A5TY73	GYRB_MYCTA	DNA gyrase subunit B	A type II topoisomerase that negatively supercoils closed circular double-stranded (ds) DNA in an ATP-dependent manner to modulate DNA topology and maintain chromosomes in an underwound state. Negative supercoiling favors strand separation, and DNA replication, transcription, recombination and repair, all of which involve strand separation. Also able to catalyze the interconversion of other topol…	Cytoplasm and Cytosol	90	74159	5.97	10.4	6
215	MRA_0880	A5U0R1	A5U0R1_MYCTA	Acyl-CoA dehydrogenase FadE10			90	70986	5.68	8.9	5
216	MRA_3159	A5U7E2	A5U7E2_MYCTA	Uncharacterized protein			90	38782	7.21	10.8	3
217	MRA_2205	A5U4L7	A5U4L7_MYCTA	NlpC/P60 domain-containing protein			90	39788	6.24	5.5	2
218	MRA_0878	A5U0Q9	A5U0Q9_MYCTA	Cold-shock domain family protein			89	15012	9.04	24.4	3
219	MRA_2537	A5U5K8	ORN_MYCTA	Oligoribonuclease	3'-to-5' exoribonuclease specific for small oligoribonucleotides.	Cytoplasm and Cytosol	89	23542	4.53	20	4
220	MRA_0404	A5TZC4	A5TZC4_MYCTA	Putative secreted protein			89	21927	6.21	8.5	1
221	MRA_2967	A5U6U8	A5U6U8_MYCTA	Fatty-acid-CoA ligase FadD28			89	63058	5.22	7.1	3
222	MRA_0797	A5U0H6	A5U0H6_MYCTA	Phosphoribosylformylglycinamidine synthase subunit PurS	Part of the phosphoribosylformylglycinamidine synthase complex involved in the purines biosynthetic pathway. Catalyzes the ATP-dependent conversion of formylglycinamide ribonucleotide (FGAR) and glutamine to yield formylglycinamidine ribonucleotide (FGAM) and glutamate. The FGAM synthase complex is composed of three subunits. PurQ produces an ammonia molecule by converting glutamine to glutamate.…	Cytoplasm and Cytosol	88	8616	4.49	21.5	1
223	MRA_2722	A5U646	A5U646_MYCTA	Uncharacterized protein			87	13676	8.74	24.6	3
224	MRA_0840	A5U0L9	A5U0L9_MYCTA	Uncharacterized protein			86	30171	5.09	16.6	4
225	MRA_0361	A5TZ79	A5TZ79_MYCTA	Chaperone protein DnaJ	Participates actively in the response to hyperosmotic and heat shock by preventing the aggregation of stress-denatured proteins and by disaggregating proteins, also in an autonomous, DnaK-independent fashion. Unfolded proteins bind initially to DnaJ; upon interaction with the DnaJ-bound protein, DnaK hydrolyzes its bound ATP, resulting in the formation of a stable complex. GrpE releases ADP from …	Cytoplasm and Cytosol	85	41776	8.4	6.1	2
226	MRA_1882	A5U3N8	A5U3N8_MYCTA	Uncharacterized protein			84	14672	11.18	25.6	4
227	MRA_0990	A5U125	A5U125_MYCTA	Serine protease PepD		Other locations	83	46424	5.98	9.9	3
228	MRA_2257	A5U4R9	A5U4R9_MYCTA	Uncharacterized protein			83	8559	9.09	51.3	3
229	MRA_1283	A5U1X3	A5U1X3_MYCTA	Putative lipoprotein LprC			83	19144	6.26	6.7	1
230	MRA_1305	A5U1Z6	A5U1Z6_MYCTA	Transcription termination factor Rho	Facilitates transcription termination by a mechanism that involves Rho binding to the nascent RNA, activation of Rho's RNA-dependent ATPase activity, and release of the mRNA from the DNA template.		82	65151	5.57	6.3	5
231	MRA_0132	A5TYK0	A5TYK0_MYCTA	Putative serine protease			81	34905	5.04	6.2	2
232	MRA_1652	A5U2Z8	A5U2Z8_MYCTA	Translation initiation factor IF-3	IF-3 binds to the 30S ribosomal subunit and shifts the equilibrum between 70S ribosomes and their 50S and 30S subunits in favor of the free subunits, thus enhancing the availability of 30S subunits on which protein synthesis initiation begins.	Cytoplasm and Cytosol	81	24292	9.76	5.9	1
233	MRA_1621	A5U2W7	TRPC_MYCTA	Indole-3-glycerol phosphate synthase	This protein is involved in step 4 of the subpathway that synthesizes L-tryptophan from chorismate.		80	28120	5.07	11	3
234	MRA_1315	A5U206	ATPFD_MYCTA	ATP synthase subunit b-delta	F1F0 ATP synthase produces ATP from ADP in the presence of a proton or sodium gradient. F-type ATPases consist of two structural domains, F1 containing the extramembraneous catalytic core and F0 containing the membrane proton channel, linked together by a central stalk and a peripheral stalk. During catalysis, ATP synthesis in the catalytic domain of F1 is coupled via a rotary mechanism of the ce…	Plasma membrane	79	48833	5.4	4.9	2
235	MRA_3310	A5U7U3	A5U7U3_MYCTA	Uncharacterized protein			79	9744	6.84	12.9	1
236	MRA_0862	A5U0P2	A5U0P2_MYCTA	Uncharacterized protein			79	16335	5.1	14.3	2
237	MRA_0473	A5TZJ4	A5TZJ4_MYCTA	Isocitrase			79	47228	5.03	5.4	2
238	MRA_0165	A5TYN2	A5TYN2_MYCTA	NAD(P) transhydrogenase subunit beta	The transhydrogenation between NADH and NADP is coupled to respiration and ATP hydrolysis and functions as a proton pump across the membrane.	Plasma membrane;Other locations	79	48827	6.05	5.5	2
239	MRA_2757	A5U683	Y2757_MYCTA	Uncharacterized protein MRA_2757	Binds pyrazinoic acid (POA), the active form of the first-line anti-tuberculosis prodrug pyrazinamide (PZA)		78	49880	6.18	7.8	3
240	MRA_2145	A5U4F7	A5U4F7_MYCTA	Monophosphatase CysQ			77	28487	4.85	12.7	2
241	MRA_0020	A5TY88	A5TY88_MYCTA	Putative serine/threonine phosphatase Ppp		Other locations	77	54064	5.05	6.8	3
242	MRA_3501	A5U8D6	RS13_MYCTA	30S ribosomal protein S13	Located at the top of the head of the 30S subunit, it contacts several helices of the 16S rRNA. In the 70S ribosome it contacts the 23S rRNA (bridge B1a) and protein L5 of the 50S subunit (bridge B1b), connecting the 2 subunits; these bridges are implicated in subunit movement. Contacts the tRNAs in the A and P-sites.	Other locations	76	14399	11.02	29.8	4
243	MRA_0318	A5TZ36	A5TZ36_MYCTA	Putative conserved exported protein			76	22856	8.54	7.8	1
244	MRA_1458	A5U2F2	A5U2F2_MYCTA	Transketolase	Catalyzes the transfer of a two-carbon ketol group from a ketose donor to an aldose acceptor, via a covalent intermediate with the cofactor thiamine pyrophosphate.		76	75713	4.99	6.4	3
245	MRA_3529	A5U8G4	A5U8G4_MYCTA	Uncharacterized protein			74	5749	4.56	22.2	1
246	MRA_2009	A5U418	A5U418_MYCTA	Uncharacterized protein			74	9360	8.31	25.6	2
247	MRA_1421	A5U2B4	A5U2B4_MYCTA	Riboflavin synthase subunit alpha			73	21421	5.04	10.9	2
248	MRA_0424	A5TZE4	A5TZE4_MYCTA	Putative lipoprotein aminopeptidase LpqL			72	52181	4.99	7	3
249	MRA_0644	A5U018	A5U018_MYCTA	Uncharacterized protein			72	9535	4.89	9.6	1
250	MRA_1936	A5U3U4	A5U3U4_MYCTA	Fatty-acid-CoA ligase FadD31			72	66611	5.42	4.2	3
251	MRA_2237	A5U4P9	A5U4P9_MYCTA	Glutamine synthetase		Cytoplasm and Cytosol	72	53707	5.04	5.4	2
252	MRA_1046	A5U182	A5U182_MYCTA	ESAT-6-like protein	(RD区)		70	10986	5.17	13.3	1
253	MRA_0576	A5TZU9	A5TZU9_MYCTA	DUF1918 domain-containing protein			70	9517	5.7	30.7	3
254	MRA_0511	A5TZN3	A5TZN3_MYCTA	Cyclopropane-fatty-acyl-phospholipid synthase 2			70	34866	5.11	7.6	2
255	MRA_2611	A5U5T2	A5U5T2_MYCTA	Putative peptidyl-prolyl cis-trans isomerase B		Other locations	69	32636	9.45	8.1	2
256	MRA_2913	A5U6P3	A5U6P3_MYCTA	Amidase AmiC			69	50942	6.62	5.7	3
257	MRA_1886	A5U3P2	A5U3P2_MYCTA	Putative_PNPOx domain-containing protein			68	15969	6.1	9.5	1
258	MRA_1092	A5U1C8	A5U1C8_MYCTA	Mycothiol S-conjugate amidase	A mycothiol (MSH, N-acetylcysteinyl-glucosaminyl-inositol) S-conjugate amidase, it recycles conjugated MSH to the N-acetyl cysteine conjugate (AcCys S-conjugate, a mercapturic acid) and the MSH precursor. Involved in MSH-dependent detoxification of a number of alkylating agents and antibiotics.		68	32939	5.11	8	2
259	MRA_3595	A5U8N0	A5U8N0_MYCTA	Acetyl-CoA acetyltransferase FadA6			67	41048	5.09	4.1	1
260	MRA_3321	A5U7V4	A5U7V4_MYCTA	Propionyl-CoA carboxylase subunit beta AccD5			67	59659	5.19	5.5	2
261	MRA_1867	A5U3M3	A5U3M3_MYCTA	Putative oxidoreductase			67	23328	5.58	9.8	2
262	MRA_3077	A5U759	A5U759_MYCTA	NADP-dependent alcohol dehydrogenase	Zn2+		67	37508	5.11	8.1	2
263	MRA_2149	A5U4G1	A5U4G1_MYCTA	Uncharacterized protein			66	25278	5.69	9.7	1
264	MRA_3636	A5U8S2	A5U8S2_MYCTA	ATP-dependent Clp protease ATP-binding subunit ClpC			66	93495	5.64	3.3	2
265	MRA_1123A	A5U1G0	A5U1G0_MYCTA	Uncharacterized protein			66	6969	11.18	24.6	1
266	MRA_3065	A5U747	A5U747_MYCTA	Uncharacterized protein			66	19545	5.37	11.5	2
267	MRA_3621	A5U8Q7	ISPD_MYCTA	2-C-methyl-D-erythritol 4-phosphate cytidylyltransferase	Catalyzes the formation of 4-diphosphocytidyl-2-C-methyl-D-erythritol from CTP and 2-C-methyl-D-erythritol 4-phosphate (MEP).		66	24059	4.71	17.3	3
268	MRA_1664	A5U310	A5U310_MYCTA	Arginine biosynthesis bifunctional protein ArgJ	Catalyzes two activities which are involved in the cyclic version of arginine biosynthesis: the synthesis of N-acetylglutamate from glutamate and acetyl-CoA as the acetyl donor, and of ornithine by transacetylation between N2-acetylornithine and glutamate.	Cytoplasm and Cytosol	65	41521	4.7	6.7	2
269	MRA_3902	A5U9J1	A5U9J1_MYCTA	Hypothetical alanine rich protein			65	41291	8.42	5.6	2
270	MRA_2634	A5U5V7	PDXS_MYCTA	Pyridoxal 5'-phosphate synthase subunit PdxS	Catalyzes the formation of pyridoxal 5'-phosphate from ribose 5-phosphate (RBP), glyceraldehyde 3-phosphate (G3P) and ammonia. The ammonia is provided by the PdxT subunit. Can also use ribulose 5-phosphate and dihydroxyacetone phosphate as substrates, resulting from enzyme-catalyzed isomerization of RBP and G3P, respectively.		65	31402	5.24	9	2
271	MRA_3889	A5U9H8	A5U9H8_MYCTA	HTH cro/C1-type domain-containing protein			64	14756	8.82	18.2	2
272	MRA_1457	A5U2F1	TAL_MYCTA	Transaldolase	Transaldolase is important for the balance of metabolites in the pentose-phosphate pathway.	Cytoplasm and Cytosol	64	40753	4.87	3.8	1
273	MRA_2616	A5U5T7	A5U5T7_MYCTA	Protein translocase subunit SecD	Part of the Sec protein translocase complex. Interacts with the SecYEG preprotein conducting channel. SecDF uses the proton motive force (PMF) to complete protein translocation after the ATP-dependent function of SecA.	Plasma membrane;Other locations	64	60344	8.87	2.3	1
274	MRA_2933	A5U6R3	A5U6R3_MYCTA	UPF0109 protein MRA_2933			63	8516	6.25	16.3	1
275	MRA_0056	A5TYC4	RS6_MYCTA	30S ribosomal protein S6	Binds together with S18 to 16S ribosomal RNA.	Other locations	63	10928	8.01	18.8	2
276	MRA_2266	A5U4S8	A5U4S8_MYCTA	3-oxoacyl-(Acyl-carrier-protein) synthase 2 KasB	This protein is involved in the pathway mycolic acid biosynthesis, which is part of Lipid metabolism.	Cytoplasm and Cytosol	63	46563	5.29	7.3	2
277	MRA_0324	A5TZ42	A5TZ42_MYCTA	Putative beta-glucanase			63	32280	4.91	3.4	1
278	MRA_0252	A5TYW9	A5TYW9_MYCTA	Acetyl-CoA acetyltransferase FadA2			62	46307	6.2	7.7	3
279	MRA_0747	A5U0C5	A5U0C5_MYCTA	MDMPI_N domain-containing protein			62	19250	5.29	14.8	2
280	MRA_3814	A5U9A3	A5U9A3_MYCTA	Enoyl-CoA hydratase EchA21		Other locations	62	29197	5.01	7.3	2
281	MRA_0730	A5U0A8	RL30_MYCTA	50S ribosomal protein L30			61	7342	11.83	21.5	1
282	MRA_1784	A5U3D7	A5U3D7_MYCTA	PE-PGRS family protein			61	51932	4.26	2.9	1
283	MRA_3892	A5U9I1	A5U9I1_MYCTA	Putative histone-like protein Hns		Other locations	61	13815	10.59	11.9	1
284	MRA_0397	A5TZB6	A5TZB6_MYCTA	Rhodanese domain-containing protein			61	15497	4.68	10	2
285	MRA_3948	A5U9N7	A5U9N7_MYCTA	Uncharacterized protein			61	83972	5.68	3.4	2
286	MRA_3753	A5U942	Y3753_MYCTA	Nucleoid-associated protein MRA_3753	Binds to DNA and alters its conformation. May be involved in regulation of gene expression, nucleoid organization and DNA protection.	Other locations	60	13349	4.72	27.1	2
287	MRA_0104	A5TYH3	A5TYH3_MYCTA	Carrier domain-containing protein			60	8801	4.29	23.1	2
288	MRA_0732	A5U0B0	A5U0B0_MYCTA	Putative protease IV		Other locations	60	66123	5.75	3.5	2
289	MRA_0460	A5TZI1	A5TZI1_MYCTA	Uncharacterized protein			60	16743	6.39	29.7	4
290	MRA_0291	A5TZ09	A5TZ09_MYCTA	AAA domain-containing protein		Cytoplasm and Cytosol	59	68293	5.09	2.5	2
291	MRA_0695	A5U072	A5U072_MYCTA	Putative membrane protein		Other locations	59	28614	8.68	6	1
292	MRA_1314	A5U205	ATPF_MYCTA	ATP synthase subunit b	F1F0 ATP synthase produces ATP from ADP in the presence of a proton or sodium gradient. F-type ATPases consist of two structural domains, F1 containing the extramembraneous catalytic core and F0 containing the membrane proton channel, linked together by a central stalk and a peripheral stalk. During catalysis, ATP synthesis in the catalytic domain of F1 is coupled via a rotary mechanism of the ce…	Plasma membrane	59	18314	5.11	10.5	1
293	MRA_0834	A5U0L3	A5U0L3_MYCTA	Fatty acid desaturase	Binds 2 iron ions per subunit.		59	38860	6.21	13.6	4
294	MRA_1623	A5U2W9	TRPA_MYCTA	Tryptophan synthase alpha chain	The alpha subunit is responsible for the aldol cleavage of indoleglycerol phosphate to indole and glyceraldehyde 3-phosphate.		58	27824	4.94	10	2
295	MRA_3075	A5U757	A5U757_MYCTA	Cytochrome c oxidase subunit 1	Cytochrome c oxidase is the component of the respiratory chain that catalyzes the reduction of oxygen to water. Subunits 1-3 form the functional core of the enzyme complex. CO I is the catalytic subunit of the enzyme. Electrons originating in cytochrome c are transferred via the copper A center of subunit 2 and heme A of subunit 1 to the bimetallic center formed by heme A3 and copper B.	Plasma membrane;Other locations	58	63859	6.48	4.2	2
296	MRA_2381	A5U550	A5U550_MYCTA	Glycine--tRNA ligase	Catalyzes the attachment of glycine to tRNA(Gly).	Cytoplasm and Cytosol	58	53019	5.88	3	1
297	MRA_2380	A5U549	A5U549_MYCTA	PPE family protein			58	58355	3.86	2.1	1
298	MRA_2240	A5U4Q2	A5U4Q2_MYCTA	Proteinase			57	55613	4.87	8.8	3
299	MRA_1742	A5U391	A5U391_MYCTA	Thioredoxin domain-containing protein			57	19615	5.02	9.3	1
300	MRA_1475	A5U2G9	A5U2G9_MYCTA	FeS_assembly_P domain-containing protein			57	12433	3.75	11.3	1
301	MRA_0185	A5TYQ2	A5TYQ2_MYCTA	Putative conserved Mce associated protein		Other locations	57	20208	7.96	9.8	1
302	MRA_1023	A5U158	A5U158_MYCTA	50S ribosomal protein L25	This is one of the proteins that binds to the 5S RNA in the ribosome where it forms part of the central protuberance.	Other locations	56	22428	4.88	5.1	1
303	MRA_3429	A5U864	A5U864_MYCTA	Putative lipoprotein LpqD			56	25155	6.9	8.5	2
304	MRA_0059	A5TYC7	RL9_MYCTA	50S ribosomal protein L9	Binds to the 23S rRNA.	Other locations	56	16160	8.93	13.2	2
305	MRA_0770	A5U0E8	A5U0E8_MYCTA	NTF2 domain-containing protein			55	15346	4.84	12.2	1
306	MRA_1425	A5U2B8	A5U2B8_MYCTA	6,7-dimethyl-8-ribityllumazine synthase	Catalyzes the formation of 6,7-dimethyl-8-ribityllumazine by condensation of 5-amino-6-(D-ribitylamino)uracil with 3,4-dihydroxy-2-butanone 4-phosphate. This is the penultimate step in the biosynthesis of riboflavin.	Other locations	55	16062	5.03	9.1	1
307	MRA_3723	A5U912	A5U912_MYCTA	Uncharacterized protein			55	16691	5.35	9.1	1
308	MRA_1088	A5U1C4	A5U1C4_MYCTA	Putative proline rich antigen-like protein		Other locations	54	25288	6.7	5.4	1
309	MRA_2886	A5U6L5	A5U6L5_MYCTA	Methionine aminopeptidase	Removes the N-terminal methionine from nascent proteins. The N-terminal methionine is often cleaved when the second residue in the primary sequence is small and uncharged (Met-Ala-, Cys, Gly, Pro, Ser, Thr, or Val). Requires deformylation of the N(alpha)-formylated initiator methionine before it can be hydrolyzed.		54	31100	5.07	2.5	1
310	MRA_1080	A5U1B6	A5U1B6_MYCTA	Enoyl-CoA hydratase EchA8	Could possibly oxidize fatty acids using specific components.		54	27370	4.93	8.2	2
311	MRA_3759	A5U948	A5U948_MYCTA	Uncharacterized protein			54	47425	5.63	4.4	2
312	MRA_1015	A5U149	A5U149_MYCTA	Uncharacterized protein			53	61602	5.38	2.6	1
313	MRA_3844	A5U9D3	A5U9D3_MYCTA	Acyl-CoA:diacylglycerol acyltransferase		Extracellular region or secreted	53	35835	6.08	4.7	2
314	MRA_3298	A5U7T1	A5U7T1_MYCTA	Phosphomannomutase PmmA			53	49239	4.68	7.5	3
315	MRA_2241	A5U4Q3	A5U4Q3_MYCTA	Putative exported protease			53	56516	5.79	7.1	3
316	MRA_0481	A5TZK2	A5TZK2_MYCTA	PbsX family transcriptional regulator			53	15412	5.25	18.6	2
317	MRA_0387	A5TZA6	A5TZA6_MYCTA	Uncharacterized protein			52	7961	8.09	18.3	1
318	MRA_1807	A5U3G1	A5U3G1_MYCTA	Uncharacterized protein	Specific chaperone for cognate PE/PPE proteins. Plays an important role in preventing aggregation of PE/PPE dimers.	Cytoplasm and Cytosol	51	32493	4.86	8	3
319	MRA_1930	A5U3T8	A5U3T8_MYCTA	Uncharacterized protein			51	16793	10.31	12.3	2
320	MRA_0436	A5TZF7	A5TZF7_MYCTA	Tuberculin related peptide		Other locations	51	16927	4.55	7.9	1
321	MRA_0007	A5TY75	A5TY75_MYCTA	Putative conserved membrane		Other locations	51	31111	8.97	12.8	2
322	MRA_3551	A5U8I6	A5U8I6_MYCTA	PE-PGRS family protein			50	60171	5.36	2.8	1
323	MRA_3045	A5U727	A5U727_MYCTA	Meth_synt_2 domain-containing protein			50	34451	4.73	4.2	1
324	MRA_3586	A5U8M1	A5U8M1_MYCTA	Uncharacterized protein			50	17417	9.52	11.9	2
325	MRA_1026	A5U161	GLMU_MYCTA	Bifunctional protein GlmU	Catalyzes the last two sequential reactions in the de novo biosynthetic pathway for UDP-N-acetylglucosamine (UDP-GlcNAc). The C-terminal domain catalyzes the transfer of acetyl group from acetyl coenzyme A to glucosamine-1-phosphate (GlcN-1-P) to produce N-acetylglucosamine-1-phosphate (GlcNAc-1-P), which is converted into UDP-GlcNAc by the transfer of uridine 5-monophosphate (from uridine 5-trip…	Cytoplasm and Cytosol	50	51724	5.64	5.1	2
326	MRA_1292	A5U1Y2	A5U1Y2_MYCTA	Beta-carbonic anhydrase			50	18348	5.48	7.4	1
327	MRA_0448	A5TZG9	A5TZG9_MYCTA	Uncharacterized protein			49	19061	5.22	4.1	1
328	MRA_2468	A5U5D8	A5U5D8_MYCTA	50S ribosomal protein L21	This protein binds to 23S rRNA in the presence of protein L20.	Other locations	49	11144	10	11.5	1
329	MRA_1712	A5U361	A5U361_MYCTA	Catechol-O-methyltransferase			49	21613	5.66	7.7	1
330	MRA_3757	A5U946	A5U946_MYCTA	Putative fatty acid synthase			49	47052	6.22	6.7	2
331	MRA_3754	A5U943	A5U943_MYCTA	MurNAc-LAA domain-containing protein			49	24935	9.3	10.4	2
332	MRA_2021	A5U430	A5U430_MYCTA	Uncharacterized protein			48	31137	5.53	6.8	2
333	MRA_0653	A5U027	MMAA4_MYCTA	Hydroxymycolate synthase MmaA4	Involved in the biosynthesis of hydroxymycolate, a common precursor of oxygenated mycolic acids (methoxymycolate and ketomycolate). Probably transfers a methyl group from the S-adenosylmethionine (SAM) cofactor and, subsequently or simultaneously, a water molecule onto the double bound of ethylene substrates, leading to the formation of the hydroxylated product, at the distal position.		48	34990	5.47	4	1
334	MRA_1627	A5U2X3	A5U2X3_MYCTA	Pyruvate kinase			48	50895	5.44	2.5	1
335	MRA_1109	A5U1E5	A5U1E5_MYCTA	Fumarate hydratase class II	Involved in the TCA cycle. Catalyzes the stereospecific interconversion of fumarate to L-malate.	Cytoplasm and Cytosol	48	50281	5.31	2.1	1
336	MRA_2585	A5U5Q6	A5U5Q6_MYCTA	Uncharacterized protein			48	14030	5.32	7	1
337	MRA_2802	A5U6D1	A5U6D1_MYCTA	Uncharacterized protein			48	17372	7.82	10.9	2
338	MRA_1808	A5U3G2	A5U3G2_MYCTA	EccD domain-containing protein		Other locations	47	53743	9.25	2.4	1
339	MRA_1324	A5U215	A5U215_MYCTA	Methylated-DNA--protein-cysteine methyltransferase	Involved in the cellular defense against the biological effects of O6-methylguanine (O6-MeG) and O4-methylthymine (O4-MeT) in DNA. Repairs the methylated nucleobase in DNA by stoichiometrically transferring the methyl group to a cysteine residue in the enzyme. This is a suicide reaction: the enzyme is irreversibly inactivated.	Cytoplasm and Cytosol	47	17904	5.93	9.7	1
340	MRA_3247	A5U7N0	A5U7N0_MYCTA	Uncharacterized protein			47	9427	5.02	26.7	2
341	MRA_1309	A5U200	A5U200_MYCTA	YrdC-like domain-containing protein			47	22614	4.79	17.1	2
342	MRA_1256	A5U1U6	KGD_MYCTA	Multifunctional 2-oxoglutarate metabolism enzyme	Shows three enzymatic activities that share a first common step, the attack of thiamine-PP on 2-oxoglutarate (alpha-ketoglutarate, KG), leading to the formation of an enamine-thiamine-PP intermediate upon decarboxylation. Thus, displays KGD activity, catalyzing the decarboxylation from five-carbon 2-oxoglutarate to four-carbon succinate semialdehyde (SSA). Also catalyzes C-C bond formation betwee…		46	136160	5.85	1.5	2
343	MRA_0723	A5U0A1	RL24_MYCTA	50S ribosomal protein L24	One of two assembly initiator proteins, it binds directly to the 5'-end of the 23S rRNA, where it nucleates assembly of the 50S subunit.	Other locations	46	11468	10.36	25.7	1
344	MRA_3122	A5U7A5	A5U7A5_MYCTA	Hypothetical alanine and valine rich protein		Other locations	45	32479	8.37	7.8	2
345	MRA_0940	A5U0X2	A5U0X2_MYCTA	Phosphate-binding protein PstS	Part of the ABC transporter complex PstSACB involved in phosphate import.	Plasma Membrane	45	38126	4.97	3.8	1
346	MRA_1691	A5U338	A5U338_MYCTA	Uncharacterized protein			45	30366	4.68	4.4	1
347	MRA_0347	A5TZ65	A5TZ65_MYCTA	Putative iron-sulfur-binding reductase		Other locations	45	96394	6.93	4.9	3
348	MRA_1787	A5U3E0	A5U3E0_MYCTA	Oxidoreductase		Other locations	45	48243	7.14	4.7	2
349	MRA_0372	A5TZ90	A5TZ90_MYCTA	Fructose-bisphosphate aldolase	Catalyzes the aldol condensation of dihydroxyacetone phosphate (DHAP or glycerone-phosphate) with glyceraldehyde 3-phosphate (G3P) to form fructose 1,6-bisphosphate (FBP) in gluconeogenesis and the reverse reaction in glycolysis.		44	36750	5.49	4.7	1
350	MRA_3664	A5U8V2	A5U8V2_MYCTA	Inorganic pyrophosphatase	Catalyzes the hydrolysis of inorganic pyrophosphate (PPi) forming two phosphate ions.	Cytoplasm and Cytosol	44	18374	4.73	9.9	1
351	MRA_0731	A5U0A9	RL15_MYCTA	50S ribosomal protein L15	Binds to the 23S rRNA.	Other locations	44	15524	11.34	11	1
352	MRA_1436	A5U2C9	A5U2C9_MYCTA	Fatty-acid-CoA ligase FadD12			44	58199	6.15	1.9	1
353	MRA_3503	A5U8D8	IF1_MYCTA	Translation initiation factor IF-1	One of the essential components for the initiation of protein synthesis. Stabilizes the binding of IF-2 and IF-3 on the 30S subunit to which N-formylmethionyl-tRNA(fMet) subsequently binds. Helps modulate mRNA selection, yielding the 30S pre-initiation complex (PIC). Upon addition of the 50S ribosomal subunit IF-1, IF-2 and IF-3 are released leaving the mature 70S translation initiation complex.	Cytoplasm and Cytosol	43	8484	9.45	16.4	1
354	MRA_2774A	A5U6A2	A5U6A2_MYCTA	ABM domain-containing protein			43	11149	5.19	11.5	1
355	MRA_2601	A5U5S2	A5U5S2_MYCTA	Aspartate--tRNA(Asp/Asn) ligase	Aspartyl-tRNA synthetase with relaxed tRNA specificity since it is able to aspartylate not only its cognate tRNA(Asp) but also tRNA(Asn). Reaction proceeds in two steps: L-aspartate is first activated by ATP to form Asp-AMP and then transferred to the acceptor end of tRNA(Asp/Asn).	Cytoplasm and Cytosol	42	65528	5.07	3.4	1
356	MRA_3820	A5U9A9	A5U9A9_MYCTA	Bacterial proteasome activator		Other locations	42	19504	4.76	6.2	1
357	MRA_1896	A5U3Q2	A5U3Q2_MYCTA	Chorismate mutase	Catalyzes the Claisen rearrangement of chorismate to prephenate.		41	22045	5.4	15.1	2
358	MRA_3764	A5U953	A5U953_MYCTA	Putative dehydrogenase			41	42579	7.18	2.3	1
359	MRA_0127	A5TYJ5	A5TYJ5_MYCTA	Translation elongation factor EF-G			41	76040	4.97	3.4	2
360	MRA_1111	A5U1E7	A5U1E7_MYCTA	Uncharacterized protein		Other locations	41	24719	9.21	6.4	1
361	MRA_0214	A5TYT1	A5TYT1_MYCTA	Putative conserved transmembrane transport protein MmpL3		Other locations	41	101069	9.48	1.3	1
362	MRA_3184	A5U7G7	A5U7G7_MYCTA	NADH-quinone oxidoreductase	NDH-1 shuttles electrons from NADH, via FMN and iron-sulfur (Fe-S) centers, to quinones in the respiratory chain. Couples the redox reaction to proton translocation (for every two electrons transferred, four hydrogen ions are translocated across the cytoplasmic membrane), and thus conserves the redox energy in a proton gradient.	Other locations	41	86340	5.37	1.4	1
363	MRA_3180	A5U7G3	NUOC_MYCTA	NADH-quinone oxidoreductase subunit C	NDH-1 shuttles electrons from NADH, via FMN and iron-sulfur (Fe-S) centers, to quinones in the respiratory chain. The immediate electron acceptor for the enzyme in this species is believed to be a menaquinone. Couples the redox reaction to proton translocation (for every two electrons transferred, four hydrogen ions are translocated across the cytoplasmic membrane), and thus conserves the redox e…	Plasma membrane	40	26973	5.37	5.1	1
364	MRA_2631	A5U5V4	Y2631_MYCTA	Probable transcriptional regulatory protein MRA_2631		Cytoplasm and Cytosol	40	26839	4.64	7.2	1
365	MRA_0292	A5TZ10	A5TZ10_MYCTA	Putative conserved membrane protein		Other locations	40	56022	6.76	2.8	1
366	MRA_2908	A5U6N8	PYRH_MYCTA	Uridylate kinase	Catalyzes the reversible phosphorylation of UMP to UDP.	Cytoplasm and Cytosol	40	27469	5.16	5.4	1
367	MRA_2949	A5U6S9	A5U6S9_MYCTA	Uncharacterized protein			39	14959	4.72	5.1	1
368	MRA_2261	A5U4S3	A5U4S3_MYCTA	Pyruvate dehydrogenase E1 component	Component of the pyruvate dehydrogenase (PDH) complex, that catalyzes the overall conversion of pyruvate to acetyl-CoA and CO2.		39	100382	5.63	1.7	1
369	MRA_1229	A5U1R8	Y1229_MYCTA	Putative O-methyltransferase MRA_1229			38	23076	4.75	3.6	1
370	MRA_3334	A5U7W7	A5U7W7_MYCTA	Aldehyde dehydrogenase (NAD(+))			38	51655	5.23	3.2	1
371	MRA_0449	A5TZH0	RSKA_MYCTA	Anti-sigma-K factor RskA	An anti-sigma factor for extracytoplasmic function (ECF) sigma factor SigK. ECF sigma factors are held in an inactive form by an anti-sigma factor until released by regulated intramembrane proteolysis (RIP). RIP occurs when an extracytoplasmic signal triggers a concerted proteolytic cascade to transmit information and elicit cellular responses. The membrane-spanning regulatory substrate protein i…	Plasma membrane	38	23868	5.73	7.3	1
372	MRA_0709	A5U087	RL3_MYCTA	50S ribosomal protein L3	One of the primary rRNA binding proteins, it binds directly near the 3'-end of the 23S rRNA, where it nucleates assembly of the 50S subunit.	Other locations	38	23133	10.3	8.3	1
373	MRA_1904	A5U3R1	A5U3R1_MYCTA	Uncharacterized protein			38	7463	4.58	16.7	1
374	MRA_2181	A5U4J3	MRAZ_MYCTA	Transcriptional regulator MraZ		Other locations	37	15959	6.06	7.7	1
375	MRA_1254	A5U1U3	A5U1U3_MYCTA	Putative short-chain type dehydrogenase/reductase			37	29197	7.08	13	3
376	MRA_2176	A5U4I8	A5U4I8_MYCTA	Bac_luciferase domain-containing protein			37	31034	5.7	5.2	1
377	MRA_1121	A5U1F7	A5U1F7_MYCTA	4-hydroxy-3-methylbut-2-enyl diphosphate reductase	Catalyzes the conversion of 1-hydroxy-2-methyl-2-(E)-butenyl 4-diphosphate (HMBPP) into a mixture of isopentenyl diphosphate (IPP) and dimethylallyl diphosphate (DMAPP). Acts in the terminal step of the DOXP/MEP pathway for isoprenoid precursor biosynthesis.		37	36560	5.19	2.1	1
378	MRA_3333	A5U7W6	A5U7W6_MYCTA	DUF1338 domain-containing protein			37	45418	5.4	2.2	1
379	MRA_2399	A5U569	A5U569_MYCTA	Antigen Cfp2			37	16625	6.04	8.3	1
380	MRA_0256	A5TYX3	A5TYX3_MYCTA	Succinate dehydrogenase			37	29348	5.92	7.3	2
381	MRA_2702	A5U626	A5U626_MYCTA	Peptide-methionine (R)-S-oxide reductase			36	15651	6.19	19.9	2
382	MRA_1302	A5U1Z3	A5U1Z3_MYCTA	Homoserine dehydrogenase			36	45639	4.76	1.8	1
383	MRA_2972	A5U6V3	A5U6V3_MYCTA	Putative conserved lipoprotein LppX		Plasma Membrane	36	24296	5.03	4.7	1
384	MRA_0058	A5TYC6	RS181_MYCTA	30S ribosomal protein S18 1	Binds as a heterodimer with protein S6 to the central domain of the 16S rRNA, where it helps stabilize the platform of the 30S subunit.	Other locations	36	9708	10.61	14.3	1
385	MRA_1131	A5U1G9	A5U1G9_MYCTA	6-phosphogluconate dehydrogenase			36	36677	5.24	3.2	1
386	MRA_0391	A5TZB0	A5TZB0_MYCTA	Putative conserved secreted protein		Other locations	35	31953	10.13	11.6	2
387	MRA_1181	A5U1L9	MSHB_MYCTA	1D-myo-inositol 2-acetamido-2-deoxy-alpha-D-glucopyranoside deacetylase	Catalyzes the deacetylation of 1D-myo-inositol 2-acetamido-2-deoxy-alpha-D-glucopyranoside (GlcNAc-Ins) in the mycothiol biosynthesis pathway.		35	31780	5.18	8.6	2
388	MRA_2926	A5U6Q6	A5U6Q6_MYCTA	Uncharacterized protein			35	12218	4.65	12.9	1
389	MRA_3483	A5U8B8	RS9_MYCTA	30S ribosomal protein S9		Other locations	35	16426	10.67	9.3	1
390	MRA_2074A	A5U485	A5U485_MYCTA	Putative_PNPOx domain-containing protein			35	14862	9.67	5.2	1
391	MRA_0016	A5TY84	A5TY84_MYCTA	Serine/threonine-protein kinase PknB		Plasma membrane	35	66583	5.22	7.2	3
392	MRA_3305	A5U7T8	A5U7T8_MYCTA	Mannose-1-phosphate guanyltransferase			35	38119	5.03	5.8	2
393	MRA_0045	A5TYB3	A5TYB3_MYCTA	MarR-family transcriptional regulator			34	22454	11.1	11.1	2
394	MRA_1087	A5U1C3	A5U1C3_MYCTA	Beta-thionase		Other locations	34	48833	5.17	2.2	1
395	MRA_0507	A5TZM9	A5TZM9_MYCTA	Pyrroline-5-carboxylate reductase	Catalyzes the reduction of 1-pyrroline-5-carboxylate (PCA) to L-proline.	Cytoplasm and Cytosol	34	30153	4.73	8.1	2
396	MRA_1833	A5U3I8	SECA2_MYCTA	Protein translocase subunit SecA 2	Part of the Sec protein translocase complex. Interacts with the SecYEG preprotein conducting channel. Has a central role in coupling the hydrolysis of ATP to the transfer of proteins into and across the cell membrane, serving as an ATP-driven molecular motor driving the stepwise translocation of polypeptide chains across the membrane.	Cytoplasm and Cytosol；Plasma membrane	34	89183	5.24	0.6	1
397	MRA_0811	A5U0J0	A5U0J0_MYCTA	VOC domain-containing protein			34	12618	4.92	17.4	2
398	MRA_0279	A5TYZ7	A5TYZ7_MYCTA	Acyl-CoA dehydrogenase FadE6			34	78714	5.27	2.2	2
399	MRA_3032	A5U714	A5U714_MYCTA	Acetohydroxy-acid synthase small subunit			34	18233	7.9	11.3	2
400	MRA_0654	A5U028	MMAA3_MYCTA	Methoxy mycolic acid synthase MmaA3	Involved in the biosynthesis of methoxymycolic acid. It catalyzes the O-methylation of the hydroxy group of the hydroxymycolate to form a methyl ether.		33	33527	5.27	2.4	1
401	MRA_2746	A5U670	NRDR_MYCTA	Transcriptional repressor NrdR	Negatively regulates transcription of bacterial ribonucleotide reductase nrd genes and operons by binding to NrdR-boxes.		33	17452	6.96	12.3	2
402	MRA_0647	A5U021	A5U021_MYCTA	MaoC-like domain-containing protein			33	14925	6.08	8.5	1
403	MRA_2467	A5U5D7	RL27_MYCTA	50S ribosomal protein L27		Other locations	33	8963	11.53	12.8	1
404	MRA_3342	A5U7X5	A5U7X5_MYCTA	Phosphate-specific transport system accessory protein PhoU	Plays a role in the regulation of phosphate uptake	Cytoplasm and Cytosol	33	24925	5.73	4.5	1
405	MRA_2809	A5U6D8	RS15_MYCTA	30S ribosomal protein S15	One of the primary rRNA binding proteins, it binds directly to 16S rRNA where it helps nucleate assembly of the platform of the 30S subunit by binding and bridging several RNA helices of the 16S rRNA.	Other locations	33	10469	10.45	10.1	1
406	MRA_0590	A5TZW3	A5TZW3_MYCTA	Putative conserved lipoprotein LpqN	脂蛋白		33	23725	4.57	4.4	1
407	MRA_1556	A5U2Q1	A5U2Q1_MYCTA	Putative short-chain type dehydrogenase/reductase			32	28353	8.55	3.4	1
408	MRA_2430	A5U5A0	A5U5A0_MYCTA	Uncharacterized protein			32	15101	6.73	6.3	1
409	MRA_0879	A5U0R0	A5U0R0_MYCTA	PE-PGRS family protein			32	50238	4.04	5.3	1
410	MRA_3719	A5U908	A5U908_MYCTA	Cysteine synthase/cystathionine beta-synthase family protein			32	37903	5.8	3.5	1
411	MRA_3006	A5U6Y8	A5U6Y8_MYCTA	Thiamine-monophosphate kinase	Catalyzes the ATP-dependent phosphorylation of thiamine-monophosphate (TMP) to form thiamine-pyrophosphate (TPP), the active form of vitamin B1.		32	34480	4.73	3.9	1
412	MRA_1863	A5U3L9	UREG_MYCTA	Urease accessory protein UreG	Facilitates the functional incorporation of the urease nickel metallocenter. This process requires GTP hydrolysis, probably effectuated by UreG.	Cytoplasm and Cytosol	31	23448	5.01	7.1	1
413	MRA_0172	A5TYN9	A5TYN9_MYCTA	Polyketide_cyc domain-containing protein			31	17784	4.88	4.3	1
414	MRA_3186	A5U7G9	NUOI_MYCTA	NADH-quinone oxidoreductase subunit I	NDH-1 shuttles electrons from NADH, via FMN and iron-sulfur (Fe-S) centers, to quinones in the respiratory chain. The immediate electron acceptor for the enzyme in this species is believed to be menaquinone. Couples the redox reaction to proton translocation (for every two electrons transferred, four hydrogen ions are translocated across the cytoplasmic membrane), and thus conserves the redox ene…	Plasma membrane	31	23908	6.44	15.2	2
415	MRA_2519	A5U5J0	A5U5J0_MYCTA	Uncharacterized protein			31	7892	4.82	15.1	1
416	MRA_3627	A5U8R3	A5U8R3_MYCTA	Carbonic anhydrase	Reversible hydration of carbon dioxide.		31	21892	5.6	4.3	1
417	MRA_3898	A5U9I7	A5U9I7_MYCTA	Glutamate synthase small subunit			31	53874	5.54	2	1
418	MRA_0305	A5TZ23	A5TZ23_MYCTA	Putative sulfatase			31	51985	5.49	2.8	1
419	MRA_1360	A5U252	A5U252_MYCTA	Uncharacterized protein			31	12955	5.54	11.4	1
420	MRA_2166	A5U4H8	A5U4H8_MYCTA	Cell division protein FtsQ	Essential cell division protein.	Plasma membrane	31	33970	6.18	4.1	1
421	MRA_2070	A5U480	RS182_MYCTA	30S ribosomal protein S18 2	Binds as a heterodimer with protein S6 to the central domain of the 16S rRNA, where it helps stabilize the platform of the 30S subunit.	Other locations	30	9747	10.75	13.6	1
422	MRA_3068	A5U750	A5U750_MYCTA	Putative conserved secreted protein			30	24562	5.11	10.1	1
423	MRA_0904	A5U0T5	A5U0T5_MYCTA	Citrate synthase		Other locations	30	48062	5.36	3.5	2
424	MRA_3959	A5U9P8	A5U9P8_MYCTA	Putative Jag protein			30	20546	4.31	7	1
425	MRA_3324	A5U7V7	A5U7V7_MYCTA	Sulfurtransferase			29	33414	5	9.8	2
426	MRA_2172	A5U4I4	A5U4I4_MYCTA	UDP-N-acetylmuramoyl-tripeptide--D-alanyl-D-alanine ligase	Involved in cell wall formation. Catalyzes the final step in the synthesis of UDP-N-acetylmuramoyl-pentapeptide, the precursor of murein.	Cytoplasm and Cytosol	29	51829	5.46	2.4	1
427	MRA_2547	A5U5L8	A5U5L8_MYCTA	Putative conserved membrane protein		Other locations	29	8369	10.36	17.3	1
428	MRA_2864	A5U6J3	A5U6J3_MYCTA	Transcription termination/antitermination protein NusA	Participates in both transcription termination and antitermination.	Cytoplasm and Cytosol	28	37733	6.43	2.9	1
429	MRA_3328	A5U7W1	A5U7W1_MYCTA	Anti-sigma factor RsbW			28	15655	4.95	5.5	1
430	MRA_1558	A5U2Q3	A5U2Q3_MYCTA	Uncharacterized protein			28	15315	6.3	8.4	1
431	MRA_0641	A5U015	A5U015_MYCTA	Enoyl-CoA hydratase EchA3			28	24454	5.52	4.8	1
432	MRA_1442	A5U2D5	A5U2D5_MYCTA	Putative conserved exported protein			28	28798	5.29	3	1
433	MRA_2521	A5U5J2	A5U5J2_MYCTA	Dihydrolipoamide acetyltransferase component of pyruvate dehydrogenase complex			28	41291	5.23	3.3	1
434	MRA_1647	A5U2Z3	A5U2Z3_MYCTA	Lactamase_B domain-containing protein			28	28090	5.31	3.4	1
435	MRA_3574	A5U8K9	ACDH_MYCTA	Propanal dehydrogenase (CoA-propanoylating)	Involved in cholesterol degradation. Catalyzes the conversion of propanal to propanoyl-CoA, using NAD+ and coenzyme A.		28	32103	4.78	3.3	1
436	MRA_2140	A5U4F1	A5U4F1_MYCTA	Uncharacterized protein			27	32049	4.6	2.4	1
437	MRA_1838	A5U3J3	GCSH_MYCTA	Glycine cleavage system H protein	The glycine cleavage system catalyzes the degradation of glycine. The H protein shuttles the methylamine group of glycine from the P protein to the T protein.	Other locations	27	14229	3.99	12.7	1
438	MRA_1390	A5U283	A5U283_MYCTA	Dihydroorotase	Catalyzes the reversible cyclization of carbamoyl aspartate to dihydroorotate.		27	45449	5.05	1.9	1
439	MRA_3649	A5U8T5	FTSH_MYCTA	ATP-dependent zinc metalloprotease FtsH	Acts as a processive, ATP-dependent zinc metallopeptidase for both cytoplasmic and membrane proteins. Plays a role in the quality control of integral membrane proteins.	Plasma membrane	26	81992	5.59	2.1	1
440	MRA_0727	A5U0A5	RL6_MYCTA	50S ribosomal protein L6	This protein binds to the 23S rRNA, and is important in its secondary structure. It is located near the subunit interface in the base of the L7/L12 stalk, and near the tRNA binding site of the peptidyltransferase center.	Other locations	26	19366	10.21	6.7	1
441	MRA_1301	A5U1Z2	A5U1Z2_MYCTA	Diaminopimelate decarboxylase	Specifically catalyzes the decarboxylation of meso-diaminopimelate (meso-DAP) to L-lysine.		26	47828	5.2	1.3	1
442	MRA_2790	A5U6B8	A5U6B8_MYCTA	Putative carboxymethylenebutenolidase			26	26371	5.06	6.1	1
443	MRA_2370	A5U539	A5U539_MYCTA	Membrane-associated phospholipase C 2			26	55987	5.82	3.1	1
444	MRA_1201	A5U1N9	A5U1N9_MYCTA	AB hydrolase-1 domain-containing protein			26	32648	8.79	2.6	1
445	MRA_2501	A5U5H2	A5U5H2_MYCTA	Glutamate dehydrogenase			25	177190	5.55	0.6	1
446	MRA_2483	A5U5F3	CLPX_MYCTA	ATP-dependent Clp protease ATP-binding subunit ClpX	ATP-dependent specificity component of the Clp protease. It directs the protease to specific substrates. Can perform chaperone functions in the absence of ClpP.		25	47153	5.04	3.3	1
447	MRA_0342	A5TZ60	A5TZ60_MYCTA	SnoaL-like domain-containing protein			25	13066	4.46	10.5	1
448	MRA_0569	A5TZU2	A5TZU2_MYCTA	Putative polyprenyl-diphosphate synthase GrcC1			25	35595	4.95	3.9	1
449	MRA_0531	A5TZQ4	GSA_MYCTA	Glutamate-1-semialdehyde 2,1-aminomutase		Cytoplasm and Cytosol	24	47828	5.93	2.2	1
450	MRA_1393	A5U286	A5U286_MYCTA	Carbamoyl-phosphate synthase large chain	Lacks conserved residue(s) required for the propagation of feature annotation.		24	119685	5.02	1.9	2
451	MRA_1822	A5U3H7	A5U3H7_MYCTA	DUF732 domain-containing protein			24	12362	5.65	11	1
452	MRA_3505	A5U8E0	A5U8E0_MYCTA	dTDP-glucose 4,6-dehydratase			24	37649	5.36	5.1	1
453	MRA_0475	A5TZJ6	A5TZJ6_MYCTA	Putative mycolic acid synthase UmaA			24	33245	4.99	2.4	1
454	MRA_2748	A5U672	LEXA_MYCTA	LexA repressor	Represses a number of genes involved in the response to DNA damage (SOS response), including recA and lexA. In the presence of single-stranded DNA, RecA interacts with LexA causing an autocatalytic cleavage which disrupts the DNA-binding part of LexA, leading to derepression of the SOS regulon and eventually DNA repair.		24	24883	4.94	3	1
455	MRA_0646	A5U020	A5U020_MYCTA	UPF0336 protein MRA_0646			24	17293	4.94	7.9	1
456	MRA_0692	A5U069	RS7_MYCTA	30S ribosomal protein S7	One of the primary rRNA binding proteins, it binds directly to 16S rRNA where it nucleates assembly of the head domain of the 30S subunit. Is located at the subunit interface close to the decoding center, probably blocks exit of the E-site tRNA.	Other locations	24	17590	10.56	10.9	2
457	MRA_0366	A5TZ84	PURA_MYCTA	Adenylosuccinate synthetase	Plays an important role in the de novo pathway of purine nucleotide biosynthesis. Catalyzes the first committed step in the biosynthesis of AMP from IMP.	Cytoplasm and Cytosol	24	47136	6.28	1.9	1
458	MRA_3165	A5U7E8	A5U7E8_MYCTA	Two component transcriptional regulatory protein DevR			24	23393	5.62	6.5	1
459	MRA_2154	A5U4G6	A5U4G6_MYCTA	Uncharacterized protein			24	18622	5.41	5.1	1
460	MRA_1185	A5U1M3	A5U1M3_MYCTA	T-cell antigen			24	10988	4.68	9.1	1
461	MRA_0607	A5TZY0	A5TZY0_MYCTA	SpoVT-AbrB domain-containing protein			24	8207	5.26	19.2	1
462	MRA_3727	A5U916	A5U916_MYCTA	Putative methanol dehydrogenase transcriptional regulatory protein MoxR2			23	37970	5.47	5	1
463	MRA_3176	A5U7F9	A5U7F9_MYCTA	Response regulatory domain-containing protein			23	14434	5.86	12	1
464	MRA_2573	A5U5P4	A5U5P4_MYCTA	Uncharacterized protein			23	10234	10.03	12	1
465	MRA_0942	A5U0X4	A5U0X4_MYCTA	Phosphate-binding protein PstS	Part of the ABC transporter complex PstSACB involved in phosphate import.	Plasma Membrane	23	38390	5.14	2.9	1
466	MRA_0665	A5U039	A5U039_MYCTA	Dioxygenase			23	55251	5.69	2.2	1
467	MRA_3567	A5U8K2	A5U8K2_MYCTA	Uncharacterized protein			23	27594	7.71	3.4	1
468	MRA_3918	A5U9K7	A5U9K7_MYCTA	Hypothetical alanine and proline rich protein			23	74636	5.33	1.4	1
469	MRA_1210	A5U1P9	A5U1P9_MYCTA	2,3,4,5-tetrahydropyridine-2,6-dicarboxylate N-succinyltransferase	Catalyzes the conversion of the cyclic tetrahydrodipicolinate (THDP) into the acyclic N-succinyl-L-2-amino-6-oxopimelate using succinyl-CoA.	Cytoplasm and Cytosol	22	32793	5.59	3.5	1
470	MRA_2155	A5U4G7	A5U4G7_MYCTA	M20_dimer domain-containing protein			22	48454	4.93	2	1
471	MRA_3502	A5U8D7	RL36_MYCTA	50S ribosomal protein L36		Other locations	22	4511	10.92	24.3	1
472	MRA_3731	A5U920	GLPK_MYCTA	Glycerol kinase	Key enzyme in the regulation of glycerol uptake and metabolism. Catalyzes the phosphorylation of glycerol to yield sn-glycerol 3-phosphate.		22	56110	4.91	2.1	1
473	MRA_3074	A5U756	A5U756_MYCTA	O-phosphoserine phosphohydrolase			21	43260	4.79	5.9	2
474	MRA_1565	A5U2R0	A5U2R0_MYCTA	Fumarate reductase iron-sulfur subunit FrdB			21	27787	5.14	4	1
475	MRA_0179	A5TYP6	A5TYP6_MYCTA	MCE-family protein Mce1C			21	53898	5.39	1.7	1
476	MRA_2364	A5U533	DGTL1_MYCTA	Deoxyguanosinetriphosphate triphosphohydrolase-like protein			21	46997	5.84	1.9	1
477	MRA_2315	A5U4Y1	A5U4Y1_MYCTA	Putative oxidoreductase			21	34965	9.12	3.7	1
478	MRA_3711	A5U900	A5U900_MYCTA	Crp/Fnr familytranscriptional regulator			21	24776	9.57	8	1
479	MRA_2814	A5U6E3	A5U6E3_MYCTA	Putative lipid-transfer protein Ltp1			21	43219	5.19	3	1
480	MRA_1432	A5U2C5	WHIA_MYCTA	Probable cell division protein WhiA	Involved in cell division and chromosome segregation.		21	35171	9.96	2.4	1
481	MRA_0191	A5TYQ8	A5TYQ8_MYCTA	Putative lysophospholipase			21	30357	5.79	3.2	1
482	MRA_0503	A5TZM5	A5TZM5_MYCTA	Ppx-GppA domain-containing protein			21	34968	6.07	5.5	2
483	MRA_3109	A5U791	A5U791_MYCTA	Uncharacterized protein			21	17168	9.97	6.3	1
484	MRA_0232	A5TYU9	Y232_MYCTA	Uncharacterized methyltransferase MRA_0232			21	27550	9.13	2.4	1
485	MRA_1732	A5U381	A5U381_MYCTA	Acetyl-CoA carboxylase			21	55768	5.25	3.4	1
486	MRA_1615	A5U2W1	HIS6_MYCTA	Imidazole glycerol phosphate synthase subunit HisF	IGPS catalyzes the conversion of PRFAR and glutamine to IGP, AICAR and glutamate. The HisF subunit catalyzes the cyclization activity that produces IGP and AICAR from PRFAR using the ammonia provided by the HisH subunit.	Cytoplasm and Cytosol	20	27375	4.69	3.7	1
487	MRA_0884	A5U0R5	A5U0R5_MYCTA	Uncharacterized protein			20	27680	4.5	7.6	1
488	MRA_3244	A5U7M7	A5U7M7_MYCTA	Molybdenum cofactor biosynthesis protein MoeB1			20	42375	5.29	5.9	2
489	MRA_2409	A5U579	A5U579_MYCTA	Putative isochorismate synthase MbtI			20	48952	5.21	6.7	2
490	MRA_1571	A5U2R6	A5U2R6_MYCTA	L-threonine dehydratase	Catalyzes the anaerobic formation of alpha-ketobutyrate and ammonia from threonine in a two-step reaction. The first step involved a dehydration of threonine and a production of enamine intermediates (aminocrotonate), which tautomerizes to its imine form (iminobutyrate). Both intermediates are unstable and short-lived. The second step is the nonenzymatic hydrolysis of the enamine/imine intermedia…		20	45355	4.61	3.5	1
491	MRA_1021	A5U156	A5U156_MYCTA	Polyketide synthase Pks16			20	58715	5.13	1.5	1
492	MRA_0966	A5U0Z9	A5U0Z9_MYCTA	VWFA domain-containing protein			20	74647	5.87	2.2	1
493	MRA_0691	A5U068	RS12_MYCTA	30S ribosomal protein S12	With S4 and S5 plays an important role in translational accuracy. Interacts with and stabilizes bases of the 16S rRNA that are involved in tRNA selection in the A site and with the mRNA backbone. Located at the interface of the 30S and 50S subunits, it traverses the body of the 30S subunit contacting proteins on the other side and probably holding the rRNA structure together. The combined cluster…	Other locations	20	13898	11.37	6.5	1
494	MRA_0540	A5TZR3	FABH_MYCTA	3-oxoacyl-[acyl-carrier-protein] synthase 3	Catalyzes the condensation reaction of fatty acid synthesis by the addition to an acyl acceptor of two carbons from malonyl-ACP. Catalyzes the first condensation reaction which initiates fatty acid synthesis and may therefore play a role in governing the total rate of fatty acid production. Possesses both acetoacetyl-ACP synthase and acetyl transacylase activities. Its substrate specificity deter…	Cytoplasm and Cytosol	20	35079	4.98	4.2	1
495	MRA_0555	A5TZS8	A5TZS8_MYCTA	1,4-dihydroxy-2-naphthoyl-CoA synthase	Converts o-succinylbenzoyl-CoA (OSB-CoA) to 1,4-dihydroxy-2-naphthoyl-CoA (DHNA-CoA).		19	34838	6	2.2	1
496	MRA_2692	A5U616	A5U616_MYCTA	Uncharacterized protein			19	8981	6.02	13.1	1
497	MRA_3134	A5U7B7	FTSE_MYCTA	Cell division ATP-binding protein FtsE	Part of the ABC transporter FtsEX involved in cellular division (By similarity).	Plasma membrane	19	25638	9.29	3.5	1
498	MRA_2724	A5U648	A5U648_MYCTA	Conserved hypothetical alanine,glycine and valine rich protein			19	27257	5.22	8.9	2
499	MRA_1555	A5U2Q0	A5U2Q0_MYCTA	Putative fatty acyl-CoA reductase			19	36912	9.07	2.9	1
500	MRA_2551	A5U5M2	A5U5M2_MYCTA	Fatty-acid synthase		Cytosol	19	326794	5	0.2	1
501	MRA_2491	A5U5G1	A5U5G1_MYCTA	Phosphoriboisomerase B			19	17438	6.14	6.2	1
502	MRA_1989	A5U3Z8	A5U3Z8_MYCTA	Methyltransf_25 domain-containing protein			19	30679	6.36	3.2	1
503	MRA_1122	A5U1F8	A5U1F8_MYCTA	Uncharacterized protein		Other locations	18	37222	10.6	5.5	1
504	MRA_2966	A5U6U7	A5U6U7_MYCTA	Multifunctional mycocerosic acid synthase membrane-associated Mas			18	225495	5.05	0.3	1
505	MRA_0911	A5U0U3	A5U0U3_MYCTA	Acetyl-CoA carboxylase carboxyl transferase subunit beta		Other locations	18	51912	6.1	2.4	1
506	MRA_0936	A5U0W8	A5U0W8_MYCTA	Phosphate-binding protein PstS	Part of the ABC transporter complex PstSACB involved in phosphate import.	Plasma Membrane	18	38215	5.76	2.2	1
507	MRA_1471	A5U2G5	A5U2G5_MYCTA	Iron-regulated ABC transporter permease protein			18	42611	5.15	3.3	1
508	MRA_3314	A5U7U7	A5U7U7_MYCTA	Carbonic anhydrase		Other locations	18	80914	6.18	2.4	1
509	MRA_2335	A5U503	A5U503_MYCTA	Uncharacterized protein			18	54772	4.96	3.2	1
510	MRA_1880	A5U3N6	A5U3N6_MYCTA	Ferredoxin reductase			18	43659	4.93	3.4	1
511	MRA_2436	A5U5A6	A5U5A6_MYCTA	CP_ATPgrasp_1 domain-containing protein			17	61630	5.55	2.7	1
512	MRA_3238	A5U7M1	A5U7M1_MYCTA	DNA helicase			17	117415	5.86	0.6	1
513	MRA_2903	A5U6N3	A5U6N3_MYCTA	Soluble secreted antigen Mpt53		Other locations	17	18485	5.2	6.9	1
514	MRA_1193	A5U1N1	A5U1N1_MYCTA	Transmembrane transport protein MmpL10		Other locations	17	106690	8.83	1.1	1
515	MRA_0217	A5TYT4	A5TYT4_MYCTA	Uncharacterized protein			17	38279	8.52	4.4	1
516	MRA_0852	A5U0N2	A5U0N2_MYCTA	Putative nitrate/nitrite response transcriptional regulatory protein NarL			17	23016	6.11	4.2	1
517	MRA_3163	A5U7E6	A5U7E6_MYCTA	Uncharacterized protein			17	36412	6.6	4.8	1
518	MRA_3598	A5U8N3	A5U8N3_MYCTA	Putative oxidoreductase			17	27584	5.69	5.7	1
519	MRA_3539	A5U8H4	A5U8H4_MYCTA	MCE-family protein Mce4A		Other locations	17	42506	7.7	4.3	2
520	MRA_0589	A5TZW2	A5TZW2_MYCTA	Uncharacterized protein			17	31289	8.63	4.6	1
521	MRA_3375	A5U808	A5U808_MYCTA	Hypothetical proline rich protein			17	28748	6.05	5.3	1
522	MRA_3609	A5U8P5	A5U8P5_MYCTA	Putative hydroxylase			17	43287	6.01	1.8	1
523	MRA_1455	A5U2E9	A5U2E9_MYCTA	Oxppcycle protein OpcA			17	32811	5.2	3.6	1
524	MRA_1698	A5U346	3MGH_MYCTA	Putative 3-methyladenine DNA glycosylase			17	21498	9.88	5.9	1
525	MRA_0413	A5TZD3	A5TZD3_MYCTA	F420-dependent glucose-6-phosphate dehydrogenase	Catalyzes the coenzyme F420-dependent oxidation of glucose 6-phosphate (G6P) to 6-phosphogluconolactone. Appears to have a role in resistance to oxidative stress, via its consumption of G6P that serves as a source of reducing power to combat oxidative stress in mycobacteria.		16	37080	5.28	3.6	1
526	MRA_3090	A5U772	A5U772_MYCTA	TetR-family transcriptional regulator			16	23877	5.66	6.9	1
527	MRA_0220	A5TYT7	A5TYT7_MYCTA	Putative transcriptional regulatory protein NadR			16	36351	6.47	4.6	1
528	MRA_3253	A5U7N6	A5U7N6_MYCTA	Putative phosphoglycerate mutase Gpm2			16	22106	5.54	8.4	1
529	MRA_1702	A5U350	A5U350_MYCTA	Putative phosphatase			16	37216	5.12	4	1
530	MRA_2045	A5U455	A5U455_MYCTA	Pribosyltran domain-containing protein			16	75169	5.56	1.8	1
531	MRA_2494	A5U5G4	A5U5G4_MYCTA	Uncharacterized protein			16	17392	5.13	6	1
532	MRA_0680	A5U056	END4_MYCTA	Probable endonuclease 4	Endonuclease IV plays a role in DNA repair. It cleaves phosphodiester bonds at apurinic or apyrimidinic (AP) sites, generating a 3'-hydroxyl group and a 5'-terminal sugar phosphate.		16	27114	5.33	7.5	1
533	MRA_1918	A5U3S6	A5U3S6_MYCTA	Uncharacterized protein			16	24436	9.17	5.6	1
534	MRA_1463	A5U2F7	A5U2F7_MYCTA	Putative quinone reductase Qor			16	34140	5.37	2.4	1
535	MRA_3669	A5U8V7	A5U8V7_MYCTA	Uncharacterized protein			16	32826	5.47	3.1	1
536	MRA_1525	A5U2M0	A5U2M0_MYCTA	Methyltransf_21 domain-containing protein			16	26839	7.78	3.3	1
537	MRA_2500A	A5U5H1	A5U5H1_MYCTA	Uncharacterized protein			16	15755	6.97	5.8	1
538	MRA_0554	A5TZS7	A5TZS7_MYCTA	Putative oxidoreductase			16	36258	7.88	4.2	1
539	MRA_3432	A5U867	A5U867_MYCTA	Inosine-uridine preferring nucleoside hydrolase			16	33177	5.25	3.6	1
540	MRA_0767	A5U0E5	A5U0E5_MYCTA	Putative two component system response transcriptional positive regulator PhoP			16	27523	6.02	6.5	1
541	MRA_2193	A5U4K5	A5U4K5_MYCTA	Phospho-2-dehydro-3-deoxyheptonate aldolase			15	50895	5.47	3.5	1
542	MRA_3114	A5U797	A5U797_MYCTA	AraC/XylS family virulence-regulating transcriptional regulator VirS			15	38108	9.21	2.1	1
543	MRA_0856	A5U0N6	A5U0N6_MYCTA	Putative cysteine synthase A CysK2			15	40321	6.18	3.8	1
544	MRA_3472	A5U8A7	A5U8A7_MYCTA	Mutator family transposase	Required for the transposition of the insertion element.		15	30750	7.75	2.1	1
545	MRA_2056	A5U466	A5U466_MYCTA	Putative sugar-binding lipoprotein			15	48074	6.12	3.2	1
546	MRA_2198	A5U4L0	A5U4L0_MYCTA	Uncharacterized protein			15	13517	5.08	9.2	1
547	MRA_0975	A5U109	A5U109_MYCTA	Uncharacterized protein			15	10257	5.87	19.4	1
548	MRA_0729	A5U0A7	RS5_MYCTA	30S ribosomal protein S5	With S4 and S12 plays an important role in translational accuracy.Located at the back of the 30S subunit body where it stabilizes the conformation of the head with respect to the body.	Other locations	15	22931	10.17	5	1
549	MRA_2925	A5U6Q5	A5U6Q5_MYCTA	Putative formate dehydrogenease subunit alpha			15	85197	7.64	0.9	1
550	MRA_0891	A5U0S2	A5U0S2_MYCTA	Phosphoserine aminotransferase	Catalyzes the reversible conversion of 3-phosphohydroxypyruvate to phosphoserine and of 3-hydroxy-2-oxo-4-phosphonooxybutanoate to phosphohydroxythreonine.	Cytoplasm and Cytosol	15	40266	4.77	3.2	1
551	MRA_1139	A5U1H7	A5U1H7_MYCTA	MmgE/PrpD family protein			15	58260	5.99	2.7	1
552	MRA_0143	A5TYL1	A5TYL1_MYCTA	Putative cytochrome p450 138 CYP138			15	49287	10.01	2.5	1
553	MRA_1406	A5U299	A5U299_MYCTA	Ribonuclease VapC	Toxic component of a toxin-antitoxin (TA) system. An RNase.		15	14943	10.95	7.5	1
554	MRA_1104	A5U1E0	A5U1E0_MYCTA	Serine hydroxymethyltransferase	Catalyzes the reversible interconversion of serine and glycine with tetrahydrofolate (THF) serving as the one-carbon carrier. This reaction serves as the major source of one-carbon groups required for the biosynthesis of purines, thymidylate, methionine, and other important biomolecules. Also exhibits THF-independent aldolase activity toward beta-hydroxyamino acids, producing glycine and aldehyde…	Cytoplasm and Cytosol	15	45058	6.12	1.9	1
555	MRA_1138	A5U1H6	A5U1H6_MYCTA	Putative transcriptional regulator protein			14	54396	7.71	3.9	1
556	MRA_2232	A5U4P4	A5U4P4_MYCTA	Uncharacterized protein			14	31766	6.97	4.3	1
557	MRA_0545	A5TZR8	A5TZR8_MYCTA	Putative conserved membrane protein		Other locations	14	55099	4.44	2.4	1
558	MRA_1780	A5U3D3	A5U3D3_MYCTA	HNHc domain-containing protein			14	40523	6.66	3.3	1
559	MRA_3870	A5U9F9	A5U9F9_MYCTA	TetR-family transcriptional regulator			14	23281	6.31	3.8	1
560	MRA_1587	A5U2T2	|A5U2T2_MYCTA	Putative phiRv1 phage protein			14	50615	5.11	3.4	1
561	MRA_0106	A5TYH5	A5TYH5_MYCTA	Mycobactin synthetase protein B			14	259419	5.38	0.5	1
562	MRA_2553	A5U5M4	A5U5M4_MYCTA	Uncharacterized protein			14	8237	6.26	21.3	1
563	MRA_0103	A5TYH2	A5TYH2_MYCTA	Fatty-acid-CoA ligase FadD10			14	57124	5.08	2.6	1
564	MRA_0808	A5U0I7	A5U0I7_MYCTA	Antigen Cfp29			13	28870	4.9	5.7	1
